# Supplementary material for: Oral immune dysfunction is associated with the expansion of FOXP3+PD-1+Amphiregulin+ T cells during HIV infection
Source: Nat Commun. 2021 Aug 26;12:5143. doi: 10.1038/s41467-021-25340-w (PMC8390677; doi:10.1038/s41467-021-25340-w)
Supplement: Supplementary file 4 — Source Data [file 41467_2021_25340_MOESM4_ESM.xlsx]

## Sheet: Flow cytometry Data
Fig.1E	Flow cytometry raw data shown in the main figure
Fig.2E	Flow cytometry raw data shown in the main figure 2D
Fig.3A-F	Flow cytometry raw data shown in the main figure
Fig. 4A-D	Flow cytometry raw data shown in the main figure
Fig.5A,E,F	Flow cytometry raw data shown in the supplementary Fig. S10, S15,S16
Fig.5C,D	Flow cytometry raw data shown in the main figure
Fig. 6A-E	Flow cytometry raw data shown in the main figure
Fig. 7B,7D	Flow cytometry raw data shown in the main figures 7A,7C
Fig.8E-H	Flow cytometry raw data shown in the main figures 8 A-D
Supp Fig.2B	Flow cytometry raw data shown in Supp.Fig.2B
Supp Fig.4B	Flow cytometry raw data shown in Supp.Fig.2A
Supp Fig.5D,E	Flow cytometry raw data shown in Supp.Fig.5, A-C
Supp Fig.6D	Flow cytometry raw data shown in Supp.Fig.6, A-C
Supp Fig.7 A,B	Flow cytometry raw data shown in Supp.Fig. 7A, B

## Sheet: Fig.1A,B,C, Supp 1A
GeneName	ENTREZID	Gene_ID	Group2	Group1	log2FoldChange	pvalue	padj				GeneName	ENTREZID	Gene_ID	Group2	Group1	log2FoldChange	pvalue	padj
NFYA	4800	ENSG00000001167	622.644	264.875	1.0776	0.023201	0.27555				CYP26B1	56603	ENSG00000003137	217.841	1429.21	-2.3277	6.51e-06	0.0005851
TFPI	7035	ENSG00000003436	2067.86	628.991	1.5823	3.93e-05	0.0024873				SLC7A2	6542	ENSG00000003989	134.601	1399.85	-2.8287	2.44e-07	3.64e-05
PDK4	5166	ENSG00000004799	971.416	309.603	1.4239	0.0036202	0.081619				CAMKK1	84254	ENSG00000004660	196.501	628.292	-1.3917	0.011562	0.17647
MLL5	55904	ENSG00000005483	3314.33	1036.44	1.5753	4.12e-06	0.0003929				CYB561	1534	ENSG00000008283	453.789	1102.13	-1.1424	0.011539	0.17637
ITGAL	3683	ENSG00000005844	800.088	317.291	1.0869	0.049605	0.42404				PLEKHG6	55200	ENSG00000008323	16.069	193.589	-1.7462	0.01482	NA
TNFRSF12A	51330	ENSG00000006327	1050.85	338.257	1.4548	0.0011374	0.033947				NFIX	4784	ENSG00000008441	1051.11	2357.32	-1.0113	0.040458	0.38298
IFRD1	3475	ENSG00000006652	2918.95	707.964	1.9104	6.26e-08	1.08e-05				MRC2	9902	ENSG00000011028	480.074	1471.14	-1.3915	0.005935	0.11315
GAS7	8522	ENSG00000007237	661.504	291.432	1.0048	0.048875	0.4202				ANLN	54443	ENSG00000011426	55.815	241.113	-1.4486	0.033564	0.34216
SELE	6401	ENSG00000007908	90001.1	11653.1	2.526	2.91e-07	4.11e-05				DCN	1634	ENSG00000011465	3014.69	7719.82	-1.1564	0.025677	0.29477
JARID2	3720	ENSG00000008083	715.452	324.28	1.0231	0.01924	0.2454				CNTN1	1272	ENSG00000018236	50.0927	239.017	-1.5595	0.021673	0.26433
SPAG9	9043	ENSG00000008294	3164.28	1287.33	1.2151	0.00051705	0.018009				MRI1	84245	ENSG00000037757	119.565	359.224	-1.2336	0.043062	0.39457
CRY1	1407	ENSG00000008405	1256.74	364.815	1.6193	9.15e-05	0.0047781				RAB27B	5874	ENSG00000041353	76.7913	305.41	-1.4208	0.032478	0.33549
ST3GAL1	6482	ENSG00000008513	1324.07	515.773	1.2465	0.0016648	0.044892				TNC	3371	ENSG00000041982	709.086	2255.28	-1.4678	0.0020859	0.05397
HIVEP2	3097	ENSG00000010818	1822.81	370.406	2.1255	1.63e-08	3.54e-06				PER3	8863	ENSG00000049246	281.308	808.603	-1.3005	0.012011	0.18128
TCEB3	6924	ENSG00000011007	650.907	274.659	1.0995	0.016784	0.22573				PRSS8	5652	ENSG00000052344	33.6654	167.731	-1.4787	0.035798	NA
ABHD5	51099	ENSG00000011198	405.865	174.021	1.0447	0.037816	0.36757				NRIP2	83714	ENSG00000053702	38.1417	216.652	-1.4554	0.043021	NA
PLAUR	5329	ENSG00000011422	2445.2	436.799	2.1328	1.46e-05	0.00116				LAMA3	3909	ENSG00000053747	440.329	1088.15	-1.1062	0.035251	0.35241
TYROBP	7305	ENSG00000011600	762.84	129.991	2.2167	3.39e-06	0.00032893				GPC1	2817	ENSG00000063660	421.016	1892.56	-1.8574	0.00030833	0.012319
CD22	100847070	ENSG00000012124	134.598	32.1484	1.3737	0.039109	0.37379				DLX3	1747	ENSG00000064195	37.6695	278.853	-1.7023	0.017795	0.23439
ELOVL5	60481	ENSG00000012660	1921.41	632.485	1.4541	0.00045323	0.016477				NGFR	4804	ENSG00000064300	70.4059	241.113	-1.2996	0.04569	0.40306
ALOX5	240	ENSG00000012779	342.484	97.843	1.4517	0.0098625	0.15949				MYLK	4638	ENSG00000065534	533.921	1433.4	-1.2372	0.01238	0.18404
KDM5D	8284	ENSG00000012817	602.217	2.09664	3.9629	2.78e-09	7.37e-07				COL17A1	100126326	ENSG00000065618	2539.88	14621.2	-2.1489	4.31e-05	0.0026734
GPRC5A	693199	ENSG00000013588	887.387	181.01	1.8861	0.00046484	0.016782				FGFR2	2263	ENSG00000066468	106.436	512.977	-1.6594	0.011049	0.17124
CD6	923	ENSG00000013725	689.701	195.686	1.4391	0.012247	0.18354				FGFR3	2261	ENSG00000068078	628.717	2158.84	-1.5978	0.00030484	0.012224
WAS	7454	ENSG00000015285	306.911	73.3823	1.6289	0.0046273	0.095963				PITX1	5307	ENSG00000069011	695.159	2778.04	-1.7695	0.00014888	0.0069735
BID	637	ENSG00000015475	566.654	189.396	1.3101	0.014414	0.20422				ABCC9	10060	ENSG00000069431	16.5755	150.259	-1.7194	0.01728	NA
IGF1	3479	ENSG00000017427	395.26	41.9327	2.6079	2.13e-06	0.00022926				HES2	54626	ENSG00000069812	42.5097	361.32	-2.1709	0.00131	0.03766
SLC11A1	6556	ENSG00000018280	520.404	71.9845	2.226	0.00011751	0.0057521				ST6GALNAC1	55808	ENSG00000070526	93.8889	346.644	-1.344	0.043319	0.39481
WWTR1	25937	ENSG00000018408	2780.81	1262.87	1.0648	0.0026398	0.064756				SLC6A15	55117	ENSG00000072041	53.4183	253.693	-1.4152	0.045351	0.40205
SAMD4A	23034	ENSG00000020577	830.781	348.042	1.1268	0.009344	0.15269				SPEG	100996693	ENSG00000072195	111.335	724.737	-1.8652	0.0062989	0.11785
RUNX3	864	ENSG00000020633	1597.93	683.503	1.0772	0.020766	0.25731				ALDH3A2	224	ENSG00000072210	709.612	1819.18	-1.1991	0.010482	0.16532
SERPINB1	1992	ENSG00000021355	1476.57	656.247	1.0385	0.021468	0.26243				MRVI1	10335	ENSG00000072952	147.594	492.011	-1.3411	0.02961	0.31859
SLC45A4	57210	ENSG00000022567	293.109	76.1778	1.5679	0.0049732	0.10045				TP63	8626	ENSG00000073282	467.338	1371.2	-1.2112	0.046042	0.40415
ALAS1	211	ENSG00000023330	622.078	260.682	1.1145	0.013391	0.193				NOTCH3	4854	ENSG00000074181	1184.06	5498.08	-1.8759	0.00040441	0.015225
BIRC3	330	ENSG00000023445	2960.42	686.998	1.9144	3.14e-06	0.00030747				PPP2R2C	5522	ENSG00000074211	91.596	462.658	-1.8132	0.0031874	0.073832
PLEKHO1	51177	ENSG00000023902	1036.89	257.886	1.8108	1.87e-05	0.0014341				MCAM	102465453	ENSG00000076706	1889.53	4549	-1.1169	0.01804	0.23677
AGPAT4	56895	ENSG00000026652	587.309	259.983	1.04	0.022894	0.27322				GPC4	2239	ENSG00000076716	19.2056	120.906	-1.4375	0.046552	NA
SH2D2A	9047	ENSG00000027869	227.135	62.8991	1.3043	0.043138	0.39471				CAMSAP3	57662	ENSG00000076826	82.0732	303.313	-1.3278	0.047592	0.41288
TNFRSF1B	102465836	ENSG00000028137	3454.16	1260.78	1.2286	0.017136	0.22849				TP73	7161	ENSG00000078900	33.2466	389.974	-2.2381	0.0016187	0.044198
GAB2	9846	ENSG00000033327	678.718	308.904	1.0157	0.021022	0.25889				MOXD1	26002	ENSG00000079931	29.6611	201.976	-1.6412	0.02222	NA
SLC4A7	9497	ENSG00000033867	843.466	226.437	1.7035	7.87e-05	0.004322				COL5A3	50509	ENSG00000080573	285.959	984.72	-1.5015	0.0050893	0.10185
APBA2	321	ENSG00000034053	344.375	71.9845	1.8666	0.00047034	0.016835				PKP1	5317	ENSG00000081277	2212.31	7593.32	-1.5287	0.0027093	0.065718
MAP2K3	5606	ENSG00000034152	2708.68	803.711	1.593	0.00010572	0.0053234				SERTAD4	56256	ENSG00000082497	94.0723	445.186	-1.7009	0.0070812	0.12698
FLT4	2324	ENSG00000037280	5694.9	1763.27	1.5175	0.00046135	0.016711				ITGB5	3693	ENSG00000082781	696.65	1565.49	-1.0243	0.032284	0.33426
PHF23	79142	ENSG00000040633	914.209	344.547	1.2767	0.0021478	0.055042				COL16A1	1307	ENSG00000084636	384.16	1406.84	-1.6401	0.00068047	0.022683
LCP2	3937	ENSG00000043462	704.512	220.147	1.3167	0.023769	0.27985				IGSF9	57549	ENSG00000085552	50.6583	352.235	-1.8265	0.0091084	0.14974
BCAR1	9564	ENSG00000050820	4122.94	1675.91	1.2116	0.00073456	0.024044				FAT2	2196	ENSG00000086570	152.819	815.592	-1.7727	0.0065592	0.12081
CYBA	1535	ENSG00000051523	1998.86	847.74	1.1249	0.0063122	0.11786				TFAP2C	7022	ENSG00000087510	138.169	578.672	-1.4758	0.026345	0.29884
RRP12	23223	ENSG00000052749	1182.36	382.986	1.4619	0.00067536	0.022582				RPLP0	6175	ENSG00000089157	12028	25450.4	-1.0287	0.00097309	0.029787
FNIP2	57600	ENSG00000052795	1256.25	485.721	1.2554	0.0015998	0.043795				NOS1	4842	ENSG00000089250	43.5385	228.533	-1.6027	0.0204	0.25452
MSMO1	6307	ENSG00000052802	669.843	233.426	1.1988	0.038942	0.37334				LAMB4	22798	ENSG00000091128	60.1753	298.421	-1.6566	0.012541	0.1854
ARID4B	51742	ENSG00000054267	1633.09	564.694	1.4096	0.00028441	0.01149				PITPNM3	83394	ENSG00000091622	217.273	711.459	-1.3834	0.016606	0.22464
RELT	84957	ENSG00000054967	694.873	134.884	2.0728	8.5e-06	0.00072738				PHGDH	26227	ENSG00000092621	221.84	842.149	-1.5381	0.0089613	0.14813
TRAF1	7185	ENSG00000056558	1097.26	282.347	1.6521	0.0013206	0.037857				DSP	1832	ENSG00000096696	5886.08	15100.7	-1.1685	0.021273	0.26085
PRDM1	639	ENSG00000057657	1385.52	311.001	1.8078	0.00050471	0.01775				H2AFY2	55506	ENSG00000099284	35.4127	167.032	-1.392	0.049864	NA
TBXAS1	6916	ENSG00000059377	191.643	20.9664	2.2318	0.00044469	0.016326				CEP170B	283638	ENSG00000099814	416.796	940.691	-1.0166	0.04113	0.38467
MXD1	4084	ENSG00000059728	1760.99	290.734	2.2639	1.69e-06	0.00019095				SUSD2	56241	ENSG00000099994	75.1002	536.04	-2.2037	0.00034578	0.013468
CDK17	5128	ENSG00000059758	1652.25	621.303	1.3032	0.00061774	0.020978				SYNGR1	9145	ENSG00000100321	91.754	300.518	-1.3189	0.032724	0.33605
SLC2A3	6515	ENSG00000059804	23358.1	6480.7	1.72	2.48e-06	0.00025157				EFS	10278	ENSG00000100842	80.7557	745.005	-2.6502	2.4e-06	0.00024855
BCAT1	586	ENSG00000060982	311.687	68.4901	1.6537	0.0061821	0.11684				BMP7	655	ENSG00000101144	174.399	1249.6	-2.071	0.0016462	0.044574
DGAT2	84649	ENSG00000062282	149.955	25.1596	1.4781	0.034496	0.34839				MYL9	10398	ENSG00000101335	257.591	1114.71	-1.6511	0.0067714	0.12305
VMP1	406991	ENSG00000062716	5848.5	868.007	2.5102	4.17e-10	1.41e-07				MXRA5	25878	ENSG00000101825	397.403	1039.23	-1.1974	0.017191	0.22855
SBNO2	22904	ENSG00000064932	5942.32	2246.9	1.2465	0.0056004	0.10966				NDFIP2	54602	ENSG00000102471	325.575	747.8	-1.0313	0.041455	0.38508
CALCRL	10203	ENSG00000064989	2856.56	1218.84	1.1487	0.001186	0.034928				MT4	84560	ENSG00000102891	30.9304	297.722	-1.6845	0.019453	0.24696
FAM107B	83641	ENSG00000065809	1741.76	626.894	1.3653	0.0002703	0.011169				EEF2K	101930123	ENSG00000103319	559.478	1268.47	-1.0741	0.010094	0.16155
PDE4A	5141	ENSG00000065989	571.918	234.823	1.0694	0.044336	0.39918				DKK4	27121	ENSG00000104371	0	49.6204	-1.1893	0.030293	NA
SPI1	6688	ENSG00000066336	998.164	97.1442	2.8391	1.92e-08	4.09e-06				PYCRL	65263	ENSG00000104524	8.35107	97.1442	-1.3773	0.044487	NA
IDI1	3422	ENSG00000067064	888.927	377.395	1.1108	0.010184	0.16276				MCM4	4173	ENSG00000104738	281.486	753.391	-1.1904	0.026897	0.30102
KLF6	1316	ENSG00000067082	13805.1	4721.63	1.4622	8.35e-06	0.00072				KLC3	147700	ENSG00000104892	57.6543	259.284	-1.4026	0.045304	0.40205
RASGRP2	10235	ENSG00000068831	826.035	354.332	1.0674	0.024375	0.28425				MYH14	79784	ENSG00000105357	59.8619	336.86	-1.631	0.019591	0.24814
PSME4	23198	ENSG00000068878	1140.23	445.885	1.2407	0.0018089	0.048181				MRPL4	51073	ENSG00000105364	81.5361	276.057	-1.3327	0.034332	0.34752
MAST4	375449	ENSG00000069020	1982.81	601.036	1.5892	3.15e-05	0.0021056				RAB3D	9545	ENSG00000105514	139.458	431.907	-1.2744	0.035856	0.35613
JMJD6	23210	ENSG00000070495	987.838	413.037	1.1306	0.008811	0.14689				DBP	1628	ENSG00000105516	152.212	750.596	-1.9215	0.00045335	0.016477
AFF4	27125	ENSG00000072364	2101.6	926.713	1.1026	0.0020712	0.053717				RASA4	102724229	ENSG00000105808	73.2152	515.773	-2.0534	0.0018079	0.048181
PTGS2	5743	ENSG00000073756	3165.4	761.079	1.8004	0.00012192	0.0059411				PTN	5764	ENSG00000105894	199.458	751.295	-1.4213	0.027028	0.30186
SCARF1	8578	ENSG00000074660	2390.87	1041.33	1.1115	0.0029037	0.069197				COBL	23242	ENSG00000106078	42.463	182.407	-1.3958	0.044082	NA
FOSL2	2355	ENSG00000075426	12141.1	4388.26	1.3578	0.00032539	0.012864				PCOLCE	5118	ENSG00000106333	438.729	1352.33	-1.4258	0.002851	0.068186
ICAM3	3385	ENSG00000076662	843.845	240.414	1.5281	0.0030245	0.071142				RARRES2	5919	ENSG00000106538	114.124	606.627	-1.8787	0.0021526	0.055042
NFKB2	4791	ENSG00000077150	3443.69	1597.64	1.0139	0.011204	0.17212				AEBP1	100616346	ENSG00000106624	957.547	3728.52	-1.7131	0.00044043	0.016224
APBB1IP	54518	ENSG00000077420	322.255	106.23	1.2019	0.049915	0.42543				ACTA2	59	ENSG00000107796	356.228	1691.99	-1.6976	0.0074843	0.13097
CST7	8530	ENSG00000077984	354.708	98.5419	1.5186	0.0050612	0.10148				RAPGEFL1	51195	ENSG00000108352	246.012	1079.77	-1.6985	0.0041956	0.090204
ACER3	55331	ENSG00000078124	492.155	201.976	1.1151	0.021209	0.26043				RNF43	54894	ENSG00000108375	32.2894	181.708	-1.5503	0.028998	NA
SYNJ2	8871	ENSG00000078269	1317.67	515.074	1.2448	0.0014856	0.041289				43712	5414	ENSG00000108387	88.9461	309.603	-1.3281	0.039812	0.37818
P2RY10	27334	ENSG00000078589	121.107	20.9664	1.461	0.036437	0.35876				HLF	3131	ENSG00000108924	209.379	850.536	-1.7035	0.0014456	0.040699
EPB41L2	2037	ENSG00000079819	1638.61	698.879	1.0758	0.02293	0.27322				CPE	1363	ENSG00000109472	957.27	2987.01	-1.4282	0.0037355	0.083184
CXCL1	2920	ENSG00000081041	7042.15	830.967	2.8251	5.94e-13	3.39e-10				SOD3	6649	ENSG00000109610	1093.73	3660.03	-1.4222	0.012424	0.18419
PTPRC	5788	ENSG00000081237	2560.01	912.037	1.2842	0.0088925	0.14753				ARHGEF17	9828	ENSG00000110237	372.514	1187.4	-1.3623	0.016951	0.2277
FYB	2533	ENSG00000082074	316.026	113.917	1.1598	0.045801	0.40318				PTPN5	84867	ENSG00000110786	8.66627	227.136	-2.3683	0.00099323	NA
CYLD	1540	ENSG00000083799	1443.93	661.139	1.0415	0.0061464	0.11636				SMOC2	64094	ENSG00000112562	62.9655	389.974	-1.8826	0.0047157	0.096872
SSH1	54434	ENSG00000084112	4078.68	847.041	2.1291	4.85e-10	1.56e-07				PTK7	5754	ENSG00000112655	430.924	1074.18	-1.1805	0.008098	0.13795
BCORL1	63035	ENSG00000085185	358.214	128.594	1.2378	0.018366	0.23956				NPR3	4883	ENSG00000113389	31.257	200.578	-1.7481	0.012558	NA
FCN1	2219	ENSG00000085265	862.592	107.627	2.6005	5.56e-08	9.75e-06				PDGFRB	5159	ENSG00000113721	602.688	1642.37	-1.1574	0.0482	0.41697
PILRA	29992	ENSG00000085514	223.181	29.3529	1.9696	0.0025821	0.063628				WNT5A	7474	ENSG00000114251	534.903	1513.07	-1.225	0.030675	0.32427
DNAJA1	3301	ENSG00000086061	6857.14	2989.1	1.115	0.0022108	0.056264				COL7A1	100313843	ENSG00000114270	705.302	2551.61	-1.6093	0.0011895	0.034937
ITPKC	80271	ENSG00000086544	5202.3	624.798	2.867	7.95e-17	9.59e-14				IGFBP2	3485	ENSG00000115457	2289.23	5145.15	-1.0211	0.034758	0.35001
LAT2	7462	ENSG00000086730	257.018	62.8991	1.6045	0.0052285	0.10368				EFHD1	80303	ENSG00000115468	120.566	446.584	-1.4693	0.016303	0.22265
PPP1R15A	23645	ENSG00000087074	21918	8798.19	1.2337	0.00040938	0.01534				WNT6	7475	ENSG00000115596	0	63.598	-1.504	0.011019	NA
NID2	22795	ENSG00000087303	582.861	112.519	2.0301	4.36e-05	0.0026755				TPO	7173	ENSG00000115705	68.0497	530.449	-2.3379	0.00011247	0.0055671
ARHGAP4	393	ENSG00000089820	1533.9	663.236	1.1168	0.0034186	0.077881				SDC1	6382	ENSG00000115884	888.24	2205.66	-1.092	0.04547	0.40205
CCNK	8812	ENSG00000090061	796.45	358.525	1.027	0.020942	0.25862				PRRX1	5396	ENSG00000116132	436.646	1478.83	-1.5156	0.0027472	0.06649
ICAM1	3383	ENSG00000090339	14147.2	3150.55	1.9136	2.71e-05	0.0018505				CDK18	5129	ENSG00000117266	61.8766	279.552	-1.3861	0.049171	0.42174
LYZ	4069	ENSG00000090382	1277.19	141.872	2.8947	3.73e-13	2.25e-10				B4GALT2	8704	ENSG00000117411	312.791	734.522	-1.0828	0.022778	0.27285
ANGPT2	285	ENSG00000091879	1008.85	242.511	1.64	0.0038513	0.08472				DCAF4	26094	ENSG00000119599	78.4463	268.369	-1.3196	0.039629	0.37713
CD200	4345	ENSG00000091972	2665.6	352.934	2.6381	2.28e-10	8.63e-08				KCNJ5	3762	ENSG00000120457	13.6033	167.731	-1.697	0.017277	NA
CREM	1390	ENSG00000095794	1161.02	269.068	1.8779	2.35e-05	0.0016588				TP53AIP1	63970	ENSG00000120471	145.65	439.595	-1.2318	0.04473	0.39957
KCNK6	9424	ENSG00000099337	843.039	215.954	1.6225	0.0025197	0.062514				PDLIM2	64236	ENSG00000120913	131.63	376.696	-1.2219	0.035148	0.35222
PRKY	5616	ENSG00000099725	299.201	0	4.2018	2.76e-10	9.67e-08				TBX2	6909	ENSG00000121068	280.655	1484.42	-1.8424	0.0032	0.073832
OSM	5008	ENSG00000099985	791.429	58.7058	2.6197	3.33e-05	0.0021821				GJA3	2700	ENSG00000121743	23.0765	246.704	-1.7146	0.017108	NA
SLC35E4	339665	ENSG00000100036	581.684	208.266	1.3068	0.0045639	0.095377				SLITRK3	22865	ENSG00000121871	0	48.9215	-1.1733	0.031802	NA
CYTH4	27128	ENSG00000100055	385.408	147.463	1.1336	0.039028	0.37334				FMOD	2331	ENSG00000122176	527.385	1524.25	-1.279	0.018623	0.24093
XBP1	7494	ENSG00000100219	1735.26	635.98	1.3245	0.00091808	0.028546				WIPF3	644150	ENSG00000122574	4.23282	65.6946	-1.2789	0.049176	NA
HMOX1	3162	ENSG00000100292	601.893	73.3823	2.6276	4.09e-08	7.67e-06				CNTFR	1271	ENSG00000122756	46.9334	230.63	-1.5164	0.029295	0.31614
NCF4	4689	ENSG00000100365	143.407	25.1596	1.6615	0.012262	0.18354				BHLHE41	79365	ENSG00000123095	12.0083	139.776	-1.5577	0.027162	NA
FAM118A	55007	ENSG00000100376	1350.61	283.046	1.8819	0.00032968	0.012934				ID1	3397	ENSG00000125968	2053.47	5354.81	-1.2791	0.00084562	0.02682
GZMB	3002	ENSG00000100453	441.635	174.72	1.0921	0.04765	0.41293				NR1D1	9572	ENSG00000126368	205.611	1692.68	-2.7356	6.61e-10	2.05e-07
LGMN	5641	ENSG00000100600	824.882	369.707	1.0226	0.02615	0.29757				PKMYT1	9088	ENSG00000127564	0.796113	69.8879	-1.6208	0.0095961	NA
HIF1A	3091	ENSG00000100644	4558.82	1028.05	1.9281	7.91e-06	0.00068791				STEAP4	79689	ENSG00000127954	42.0525	292.83	-1.8884	0.0062308	0.11735
KIAA0247	9766	ENSG00000100647	1886.01	872.9	1.019	0.010062	0.16155				SMO	6608	ENSG00000128602	61.7605	434.004	-2.0225	0.0023335	0.058564
EIF5	1983	ENSG00000100664	3606.94	1675.21	1.0311	0.0043824	0.093015				ISLR	3671	ENSG00000129009	197.881	596.144	-1.2881	0.025458	0.29275
NFKBIA	4792	ENSG00000100906	29357.7	5804.89	2.169	4.4e-09	1.09e-06				SOX15	6665	ENSG00000129194	158.647	700.277	-1.7036	0.0041191	0.089347
MMP9	4318	ENSG00000100985	354.677	33.5462	2.0753	0.002234	0.056719				AJUBA	84962	ENSG00000129474	130.65	504.59	-1.6013	0.0044203	0.093454
NFATC2	4773	ENSG00000101096	1808.3	504.59	1.6809	2.97e-05	0.0020023				APOE	348	ENSG00000130203	435.579	1506.78	-1.4322	0.014806	0.20815
STK4	6789	ENSG00000101109	969.686	425.617	1.077	0.0097407	0.15775				HRC	3270	ENSG00000130528	16.8313	123.702	-1.4154	0.048757	NA
SLCO4A1	28231	ENSG00000101187	1491.55	608.025	1.1695	0.0057157	0.1111				H19	100033819	ENSG00000130600	3176.94	21114.5	-1.6023	0.025831	0.2949
RASSF2	9770	ENSG00000101265	799.308	201.976	1.6741	0.0011338	0.033943				COL5A1	1289	ENSG00000130635	837.097	2064.49	-1.1992	0.0022391	0.056719
HCK	3055	ENSG00000101336	380.575	44.7282	2.3246	0.00010475	0.0053192				C16orf13	84326	ENSG00000130731	270.365	737.317	-1.2269	0.019357	0.24631
ADNP2	22850	ENSG00000101544	568.328	206.169	1.2763	0.0073518	0.12991				LRP3	4037	ENSG00000130881	79.2857	317.291	-1.4607	0.02527	0.2912
LIPG	9388	ENSG00000101670	64.5457	6.98879	1.4861	0.038613	NA				AOC3	8639	ENSG00000131471	518.413	1694.08	-1.405	0.012315	0.18382
CHRDL1	91851	ENSG00000101938	1569.33	372.502	1.612	0.0060286	0.11453				ANO1	55107	ENSG00000131620	116.861	637.377	-1.7578	0.0080668	0.13795
PIM2	11040	ENSG00000102096	564.21	186.601	1.3879	0.0038087	0.084124				KREMEN2	79412	ENSG00000131650	7.82475	125.099	-1.6717	0.016506	NA
KLHL4	56062	ENSG00000102271	282	49.6204	1.8712	0.0021227	0.054707				TNS4	84951	ENSG00000131746	195.944	738.016	-1.4259	0.025987	0.29633
GLA	2717	ENSG00000102393	1026.8	380.19	1.2615	0.0064909	0.12016				TOP2A	7153	ENSG00000131747	121.058	420.725	-1.4055	0.020371	0.25445
TNFSF13B	10673	ENSG00000102524	98.6205	19.5686	1.3986	0.043401	NA				SERPINF1	5176	ENSG00000132386	624.471	1506.78	-1.0685	0.045444	0.40205
MEDAG	84935	ENSG00000102802	945.92	155.85	2.0235	0.00050807	0.017753				TMEM128	85013	ENSG00000132406	114.686	331.967	-1.2142	0.041338	0.38493
TSC22D1	8848	ENSG00000102804	11672.8	3957.05	1.4222	0.00046848	0.016835				LGR6	59352	ENSG00000133067	73.0106	692.589	-2.5981	1.17e-05	0.00095094
CORO1A	11151	ENSG00000102879	1468.36	653.452	1.0255	0.028536	0.31079				RNF128	79589	ENSG00000133135	0	66.3935	-1.5658	0.00892	NA
NFAT5	10725	ENSG00000102908	2632.86	930.208	1.4069	5.16e-05	0.0030997				CHL1	10752	ENSG00000134121	44.3594	412.338	-2.2243	0.0011297	0.033912
COTL1	23406	ENSG00000103187	2160.35	462.658	2.0232	6.75e-07	8.53e-05				APLNR	187	ENSG00000134817	256.722	1134.98	-1.6271	0.0099325	0.15991
SLC7A5	8140	ENSG00000103257	2354.93	805.807	1.3653	0.0029594	0.070066				WNT10A	80326	ENSG00000135925	83.5918	437.498	-1.8672	0.0022068	0.056264
ZP2	7783	ENSG00000103310	73.8208	10.4832	1.4506	0.041694	NA				ARHGEF4	50649	ENSG00000136002	143.487	544.427	-1.4377	0.024378	0.28425
USP31	57478	ENSG00000103404	591.334	241.812	1.1002	0.029774	0.31908				GPNMB	10457	ENSG00000136235	1334.62	3774.64	-1.229	0.029188	0.31592
LACTB	114294	ENSG00000103642	684.539	169.129	1.779	0.00010468	0.0053192				NIPSNAP3A	25934	ENSG00000136783	176.489	476.635	-1.164	0.041569	0.38543
RIPK2	8767	ENSG00000104312	411.556	135.582	1.36	0.0076092	0.13209				TFAP2A	7020	ENSG00000137203	226.023	719.146	-1.2961	0.033951	0.34449
NDRG1	10397	ENSG00000104419	20317.6	7695.35	1.3237	5.22e-05	0.0031088				FOXF2	2295	ENSG00000137273	56.6905	239.017	-1.4761	0.026853	0.30102
ERI1	90459	ENSG00000104626	371.869	135.582	1.1706	0.038109	0.3691				TMPRSS4	56649	ENSG00000137648	5.03835	121.605	-1.5172	0.020759	NA
NFKBIB	4793	ENSG00000104825	897.306	404.651	1.0409	0.012818	0.18748				ADCY3	109	ENSG00000138031	142.196	555.609	-1.4902	0.01822	0.23838
DOT1L	84444	ENSG00000104885	1093.79	431.907	1.211	0.004161	0.090075				GLCE	26035	ENSG00000138604	254.538	639.474	-1.1184	0.035968	0.35663
CD37	951	ENSG00000104894	576.623	171.225	1.4583	0.0058978	0.11303				PDE5A	8654	ENSG00000138735	90.6821	359.923	-1.4888	0.019813	0.24977
IL4I1	259307	ENSG00000104951	223.535	40.535	1.841	0.0024865	0.061833				TPM1	7168	ENSG00000140416	361.624	1216.05	-1.4689	0.0064396	0.11942
SLC1A5	6510	ENSG00000105281	1588.27	504.59	1.5113	0.0001671	0.0076618				MFGE8	4240	ENSG00000140545	854.029	2026.75	-1.1003	0.019181	0.24517
CCDC9	26093	ENSG00000105321	1321.23	611.519	1.0144	0.012143	0.18226				ERBB2	2064	ENSG00000141736	336.917	781.347	-1.0627	0.026928	0.30105
BBC3	100422832	ENSG00000105327	710.943	239.017	1.3935	0.0021244	0.054707				COL6A1	1291	ENSG00000142156	6201.11	13538.7	-1.0449	0.0055441	0.10875
TGFB1	7040	ENSG00000105329	3283.62	1215.35	1.3444	0.0001063	0.0053234				EVI5L	115704	ENSG00000142459	153.473	429.112	-1.2182	0.030078	0.3214
CD79A	973	ENSG00000105369	149.689	28.654	1.5294	0.023468	0.27736				PTPRF	5792	ENSG00000142949	413.339	2212.65	-1.9696	0.00060897	0.02081
NKG7	4818	ENSG00000105374	700.695	287.239	1.0899	0.033801	0.34338				CRABP2	1382	ENSG00000143320	769.497	2151.15	-1.2443	0.020684	0.25689
PLA2G4C	8605	ENSG00000105499	337.775	121.605	1.1929	0.032749	0.33605				CTSK	1513	ENSG00000143387	367.159	826.075	-1.0263	0.031726	0.33211
ELL	8178	ENSG00000105656	617.519	256.489	1.1235	0.013365	0.193				GRIP2	80852	ENSG00000144596	116.374	361.32	-1.2981	0.028713	0.31177
ERF	2077	ENSG00000105722	5059.08	2070.08	1.1935	0.0014959	0.041469				BOC	91653	ENSG00000144857	382.27	1452.27	-1.6962	0.00035963	0.01381
CDK6	1021	ENSG00000105810	579.838	227.136	1.19	0.010343	0.16361				CORIN	10699	ENSG00000145244	59.4033	296.325	-1.4623	0.038717	0.37295
TFPI2	7980	ENSG00000105825	146.361	4.89215	2.1196	0.0029834	0.070479				CCNA2	890	ENSG00000145386	26.5938	155.151	-1.4657	0.041748	NA
NAMPT	10135	ENSG00000105835	9466.87	1938.69	2.1172	1.57e-08	3.49e-06				CXCL14	9547	ENSG00000145824	2197.43	12990.1	-2.37	8.99e-10	2.72e-07
ZC3HAV1	56829	ENSG00000105939	1864.89	862.416	1.0307	0.0060152	0.11448				EGFR	1956	ENSG00000146648	257.999	1303.41	-1.8673	0.0015829	0.043547
SERPINE1	5054	ENSG00000106366	6692.9	374.599	3.7578	1.09e-19	2.37e-16				ZNF185	7739	ENSG00000147394	310.732	1030.85	-1.4206	0.011444	0.1754
EZH2	2146	ENSG00000106462	556.125	221.545	1.1585	0.015003	0.20983				RPL7	6129	ENSG00000147604	11258.8	23857.6	-1.0286	0.0012135	0.035544
TLE4	7091	ENSG00000106829	580.492	259.284	1.0011	0.04319	0.39471				TENM4	26011	ENSG00000149256	47.6992	241.113	-1.5134	0.030839	0.32525
TNFSF8	944	ENSG00000106952	108.764	10.4832	2.0024	0.0034684	NA				ADAM33	80332	ENSG00000149451	362.251	1149.66	-1.2973	0.033321	0.34032
DDX58	23586	ENSG00000107201	851.314	292.83	1.3448	0.0045939	0.09582				TAGLN	6876	ENSG00000149591	500.026	2170.72	-1.8042	0.00055879	0.019277
GLIS3	169792	ENSG00000107249	312.842	58.0069	1.9146	0.00085352	0.026963				WDR17	116966	ENSG00000150627	0.398057	47.5238	-1.2681	0.027397	NA
SHB	6461	ENSG00000107338	740.438	204.073	1.6587	0.00017357	0.0078919				CCDC3	83643	ENSG00000151468	1149.6	3652.34	-1.5504	3.16e-05	0.0021056
ABHD17B	51104	ENSG00000107362	664.814	222.243	1.3731	0.0043538	0.092589				EDNRA	1909	ENSG00000151617	129.601	577.973	-1.4791	0.03031	0.32228
ZFAND5	7763	ENSG00000107372	5659.16	2303.5	1.2252	0.00018733	0.0083603				PLEKHH2	130271	ENSG00000152527	36.2017	264.875	-1.9504	0.0046138	0.095922
DNMBP	23268	ENSG00000107554	992.152	372.502	1.2751	0.0026946	0.065509				RAB3C	115827	ENSG00000152932	43.0778	301.916	-2.0377	0.0020188	0.052609
CUBN	8029	ENSG00000107611	535.113	185.902	1.315	0.0074786	0.13097				LGI4	163175	ENSG00000153902	105.34	423.521	-1.4276	0.03235	0.33449
SPOCK2	9806	ENSG00000107742	1290.14	317.99	1.643	0.0028509	0.068186				ANKRD29	147463	ENSG00000154065	158.307	566.791	-1.377	0.030858	0.32525
MAP3K8	1326	ENSG00000107968	1981.99	861.019	1.1063	0.0044966	0.094151				WNT3A	89780	ENSG00000154342	0	57.3081	-1.3636	0.017521	NA
PPIF	10105	ENSG00000108179	1758.87	401.855	1.8408	0.00014808	0.0069661				SORBS2	8470	ENSG00000154556	248.264	682.106	-1.1975	0.033057	0.33849
NUFIP2	57532	ENSG00000108256	2626.62	984.021	1.3192	0.00027442	0.011283				APCDD1	147495	ENSG00000154856	1748.62	4771.94	-1.3327	0.00074416	0.024212
CSF3	1440	ENSG00000108342	7174.85	590.553	3.2236	7.64e-14	4.89e-11				TMEM237	65062	ENSG00000155755	135.647	517.17	-1.5742	0.0057354	0.1111
MED13	9969	ENSG00000108510	1568.85	684.202	1.109	0.0031	0.072447				FAM46B	115572	ENSG00000158246	527.224	1348.14	-1.1572	0.024535	0.28502
CYTH1	9267	ENSG00000108669	5500.68	1685.7	1.5967	5.42e-06	0.00050412				LAD1	3898	ENSG00000159166	447.487	1235.62	-1.236	0.019891	0.25047
CCL2	6347	ENSG00000108691	4842.81	1249.6	1.6665	0.00091315	0.028515				C1orf51	148523	ENSG00000159208	74.99	249.5	-1.2832	0.046485	0.4069
PMP22	5376	ENSG00000109099	3576.13	1668.22	1.0116	0.0095278	0.155				SIM2	6493	ENSG00000159263	1.1627	161.441	-2.8923	4.32e-05	NA
CHIC2	26511	ENSG00000109220	819.633	259.284	1.4886	0.00061765	0.020978				ALDH4A1	8659	ENSG00000159423	83.5051	275.358	-1.2942	0.041238	0.38467
NFKB1	4790	ENSG00000109320	2546.93	969.345	1.2871	0.00072166	0.023833				FRZB	2487	ENSG00000162998	254.856	1392.17	-1.8249	0.0046165	0.095922
TBC1D9	23158	ENSG00000109436	903.403	329.172	1.3062	0.0026709	0.065125				VSNL1	7447	ENSG00000163032	140.841	654.849	-1.6894	0.0071092	0.12727
LPXN	9404	ENSG00000110031	388.627	143.27	1.1491	0.043988	0.39752				SGPP2	130367	ENSG00000163082	27.359	225.039	-1.7044	0.018202	NA
ATG2A	23130	ENSG00000110046	881.132	397.662	1.02	0.023438	0.27736				COL6A3	1293	ENSG00000163359	1898.65	4833.45	-1.2231	0.0037936	0.083962
EHD1	10938	ENSG00000110047	4888.92	1339.05	1.6724	0.00012683	0.0060987				C1orf106	55765	ENSG00000163362	34.0333	243.21	-1.6207	0.02453	0.28502
MS4A6A	64231	ENSG00000110077	209.699	35.6428	1.8108	0.0044004	0.093216				FBLN2	2199	ENSG00000163520	2669.2	7445.16	-1.3455	0.0013238	0.037857
BIRC2	329	ENSG00000110330	1142.72	535.341	1.0015	0.012078	0.18203				PTPN13	5783	ENSG00000163629	311.156	951.873	-1.326	0.017893	0.2354
CD5	921	ENSG00000110448	505.014	67.0924	2.2832	6.91e-05	0.0038714				IL17RE	132014	ENSG00000163701	48.4658	234.823	-1.593	0.018229	0.23838
PPFIBP1	8496	ENSG00000110841	4025.47	1116.11	1.7147	4.32e-06	0.00040797				MST1R	4486	ENSG00000164078	36.9572	308.904	-2.2021	0.00093118	0.028829
SELPLG	6404	ENSG00000110876	528.515	157.248	1.4327	0.0086308	0.14452				CDCA7L	55536	ENSG00000164649	15.3797	141.872	-1.8622	0.0096837	NA
SH2B3	10019	ENSG00000111252	2448.91	813.495	1.4536	0.00028036	0.011372				ADCY1	107	ENSG00000164742	6.2086	87.3599	-1.3107	0.047512	NA
ART4	420	ENSG00000111339	106.016	9.7843	1.8252	0.0095512	NA				FIGF	2277	ENSG00000165197	10.9944	105.531	-1.6544	0.021615	NA
GCNT2	2651	ENSG00000111846	275.268	89.4565	1.3159	0.017786	0.23439				AQP3	360	ENSG00000165272	3681.81	11822.9	-1.4593	0.0033312	0.076211
NEDD9	4739	ENSG00000111859	2988.16	574.478	2.2066	2.34e-09	6.37e-07				VWA2	340706	ENSG00000165816	2.7864	71.9845	-1.2297	0.043908	NA
NCOA7	135112	ENSG00000111912	4634.61	1509.58	1.4379	0.0013614	0.038626				GYLTL1B	120071	ENSG00000165905	97.1045	587.058	-1.9969	0.0013423	0.038186
FAM65B	9750	ENSG00000111913	547.116	207.567	1.1174	0.049869	0.42537				PACSIN3	29763	ENSG00000165912	163.684	494.107	-1.3129	0.018654	0.24103
SOD2	100129518	ENSG00000112096	16672.3	2876.59	2.3871	9.89e-13	5.37e-10				GPT2	84706	ENSG00000166123	102.06	445.186	-1.6409	0.0078937	0.13616
CD83	9308	ENSG00000112149	1620.85	366.212	1.8425	0.00018772	0.0083603				CRABP1	1381	ENSG00000166426	5.17473	100.639	-1.3048	0.040876	NA
PTP4A1	7803	ENSG00000112245	2268.42	899.457	1.2135	0.0031933	0.073832				TEF	7008	ENSG00000167074	236.776	1271.26	-2.1283	1.01e-05	0.0008534
VNN2	8875	ENSG00000112303	197.046	10.4832	2.2215	0.0014836	0.041289				EVPL	2125	ENSG00000167880	311.793	1285.24	-1.759	0.00053622	0.018617
PAPD7	11044	ENSG00000112941	1107.43	452.175	1.1742	0.0044682	0.093918				ENTPD3	956	ENSG00000168032	47.1907	289.336	-1.8376	0.0064314	0.11942
HBEGF	1839	ENSG00000113070	1948.58	508.784	1.7401	5.32e-05	0.0031399				NT5DC2	64943	ENSG00000168268	141.193	448.68	-1.359	0.017204	0.22855
LOX	4015	ENSG00000113083	766.042	338.956	1.016	0.038468	0.37126				HR	55806	ENSG00000168453	259.375	862.416	-1.3456	0.027815	0.30753
ARRDC3	57561	ENSG00000113369	5725.26	1770.26	1.566	3.33e-05	0.0021821				NPNT	255743	ENSG00000168743	205.414	596.144	-1.3127	0.011062	0.17124
ST8SIA4	7903	ENSG00000113532	525.518	131.389	1.4732	0.017668	0.23329				SHOX2	6474	ENSG00000168779	0	44.7282	-1.0772	0.042404	NA
SEC24A	10802	ENSG00000113615	490.473	215.954	1.023	0.036447	0.35876				NSG1	27065	ENSG00000168824	299.828	1082.56	-1.4345	0.019505	0.24733
CPEB4	80315	ENSG00000113742	1200.65	408.844	1.4224	0.00035679	0.013797				SOX14	8403	ENSG00000168875	0	55.9103	-1.3322	0.01938	NA
BCL6	604	ENSG00000113916	1992.62	585.66	1.6453	5.43e-06	0.00050412				PARM1	25849	ENSG00000169116	130.928	563.995	-1.4858	0.026857	0.30102
CD86	942	ENSG00000114013	174.182	16.0742	2.052	0.0026728	0.065125				AFAP1L2	84632	ENSG00000169129	451.042	1033.64	-1.0384	0.035368	0.35322
USP9Y	8287	ENSG00000114374	297.398	4.19327	3.382	4.44e-07	5.86e-05				MT1E	4493	ENSG00000169715	187.384	718.447	-1.3699	0.040573	0.3833
C3orf52	79669	ENSG00000114529	280.036	71.9845	1.5276	0.0090642	0.14924				PCDH7	5099	ENSG00000169851	107.163	495.505	-1.5873	0.01657	0.22464
KLHL24	54800	ENSG00000114796	482.182	204.073	1.0781	0.025411	0.29253				GPRC5C	55890	ENSG00000170412	97.1852	550.717	-1.7818	0.0076895	0.13285
INO80D	54891	ENSG00000114933	939.65	430.509	1.0247	0.012557	0.1854				FSHR	2492	ENSG00000170820	0	74.78	-1.7488	0.004654	NA
CCL20	6364	ENSG00000115009	291.342	55.9103	1.7346	0.0054184	0.10667				CDC42BPG	55561	ENSG00000171219	129.123	780.648	-1.9932	0.0014074	0.039828
ZAP70	7535	ENSG00000115085	836.297	332.666	1.1151	0.033606	0.34226				BAHCC1	-	ENSG00000171282	189.121	538.836	-1.2724	0.016989	0.22792
CYTIP	9595	ENSG00000115165	804.016	196.385	1.6342	0.0035696	0.080815				KRT15	102466658	ENSG00000171346	1277.38	5501.57	-1.7917	0.00062986	0.021191
ITGA4	3676	ENSG00000115232	346.337	83.1666	1.6162	0.0052702	0.10432				HOPX	84525	ENSG00000171476	738.613	2069.38	-1.2782	0.011677	0.17773
IFIH1	64135	ENSG00000115267	741.203	297.023	1.1207	0.028213	0.30969				KRCC1	51315	ENSG00000172086	120.672	357.127	-1.2434	0.035788	0.35613
EFEMP1	2202	ENSG00000115380	2615.87	529.051	1.8966	0.00042767	0.015916				RCAN2	10231	ENSG00000172348	260.228	888.275	-1.4749	0.0071744	0.12781
FN1	2335	ENSG00000115414	11684.8	4726.52	1.1509	0.012772	0.18706				C2orf54	79919	ENSG00000172478	88.9941	336.161	-1.4331	0.024765	0.28722
COQ10B	80219	ENSG00000115520	849.954	355.729	1.1315	0.0083532	0.14095				PDE3A	5139	ENSG00000172572	39.8765	342.451	-2.2123	0.00096109	0.029587
KYNU	8942	ENSG00000115919	115.557	22.3641	1.4565	0.03381	0.34338				COL6A5	256076	ENSG00000172752	23.6987	242.511	-1.6955	0.018485	NA
PLEK	5341	ENSG00000115956	914.113	147.463	2.2005	2.34e-05	0.0016588				OVOL1	5017	ENSG00000172818	69.2018	496.204	-1.7775	0.012313	0.18382
ARID3A	1820	ENSG00000116017	198.489	62.2002	1.2806	0.033004	0.33835				RARG	5916	ENSG00000172819	378.953	1182.5	-1.4511	0.001942	0.050976
PHF13	148479	ENSG00000116273	847.786	284.444	1.4168	0.0009836	0.030025				ADCY5	111	ENSG00000173175	32.4964	303.313	-2.239	0.0010225	0.031123
ERRFI1	54206	ENSG00000116285	1706.39	396.963	1.7892	0.00039599	0.015046				CSPG4	1464	ENSG00000173546	145.403	562.597	-1.5993	0.0047121	0.096872
AMPD2	271	ENSG00000116337	914.489	286.54	1.4644	0.0018845	0.049948				HSPB7	27129	ENSG00000173641	5.28766	88.7576	-1.8067	0.010618	NA
RNF19B	127544	ENSG00000116514	3634.09	664.634	2.2903	8.8e-11	3.82e-08				NET1	10276	ENSG00000173848	1203.67	3061.79	-1.2322	0.0024338	0.060662
IVNS1ABP	10625	ENSG00000116679	6342.23	2594.24	1.216	0.00026298	0.010908				C1QTNF1	114897	ENSG00000173918	451.66	1185.3	-1.1574	0.034817	0.35001
NCF2	4688	ENSG00000116701	500.759	44.7282	2.7458	1.2e-06	0.00014073				PHLDA3	23612	ENSG00000174307	287.721	971.442	-1.5368	0.0014629	0.040972
RGS2	5997	ENSG00000116741	2201.22	399.06	2.21	2.92e-07	4.11e-05				MFSD4	148808	ENSG00000174514	113.331	444.487	-1.4705	0.021785	0.26459
ZBTB17	7709	ENSG00000116809	1096.81	509.483	1.0034	0.01599	0.21939				CMKLR1	1240	ENSG00000174600	93.2888	420.026	-1.5993	0.013808	0.19714
KIF21B	23046	ENSG00000116852	516.527	204.073	1.1623	0.016332	0.22269				RIN1	9610	ENSG00000174791	162.918	416.532	-1.1186	0.043607	0.39589
NID1	4811	ENSG00000116962	2241.83	795.324	1.3686	0.00059006	0.020228				C17orf76-AS1	125144	ENSG00000175061	1243.56	2857.72	-1.1209	0.0019221	0.050697
RLF	6018	ENSG00000117000	802.12	331.967	1.1425	0.0085102	0.14338				PHYHD1	254295	ENSG00000175287	23.1565	136.281	-1.4486	0.044491	NA
PADI2	11240	ENSG00000117115	206.629	6.98879	2.5621	0.0002167	0.0093512				SCUBE2	57758	ENSG00000175356	16.5231	116.713	-1.4113	0.049837	NA
UAP1	6675	ENSG00000117143	1048.29	378.792	1.3278	0.0016	0.043795				MBLAC2	153364	ENSG00000176055	6.76696	131.389	-1.4378	0.028814	NA
GBP1	2633	ENSG00000117228	1023.84	330.57	1.2884	0.025808	0.2949				EPS8L2	64787	ENSG00000177106	373.003	888.275	-1.1133	0.014887	0.20902
F3	2152	ENSG00000117525	402.765	68.4901	1.9215	0.0014783	0.041289				OPLAH	26873	ENSG00000178814	42.194	220.147	-1.6369	0.016489	0.22455
PROX1	5629	ENSG00000117707	1581.35	447.981	1.6344	0.00015066	0.0070266				GAS1	2619	ENSG00000180447	289.819	1536.14	-2.0408	0.00011271	0.0055671
NRP2	8828	ENSG00000118257	1775.54	711.459	1.2176	0.0014504	0.040728				FAM83H	286077	ENSG00000180921	121.625	631.088	-1.828	0.0032572	0.074834
TNFAIP3	7128	ENSG00000118503	12161.3	4704.15	1.2535	0.0017234	0.046358				C1S	716	ENSG00000182326	1501.03	3486.01	-1.0485	0.03694	0.36215
TGIF2	60436	ENSG00000118707	595.461	215.255	1.289	0.0057344	0.1111				BGN	633	ENSG00000182492	753.024	1744.4	-1.054	0.031753	0.33211
ELL2	22936	ENSG00000118985	1455.45	628.991	1.1147	0.0039892	0.087224				RGS6	9628	ENSG00000182732	0	44.7282	-1.0772	0.042404	NA
NR4A3	8013	ENSG00000119508	1631.72	559.802	1.2856	0.01534	0.21318				GRID1	2894	ENSG00000182771	19.0461	143.27	-1.5688	0.029848	NA
CSF3R	1441	ENSG00000119535	1932.09	109.025	3.4118	9.14e-11	3.82e-08				RIPK4	54101	ENSG00000183421	40.6182	209.664	-1.5592	0.025161	NA
TGFB3	7043	ENSG00000119699	526.397	197.084	1.1749	0.028359	0.31013				ASCL2	430	ENSG00000183734	40.6279	231.329	-1.6723	0.015866	0.21845
GNA13	10672	ENSG00000120063	2091.51	637.377	1.5858	2.54e-05	0.0017551				KREMEN1	83999	ENSG00000183762	326.946	752.692	-1.0478	0.032135	0.33417
CD274	29126	ENSG00000120217	241.93	41.2338	1.9767	0.00073084	0.023994				ARSI	340075	ENSG00000183876	32.159	227.834	-1.7328	0.015104	NA
PLEKHG1	57480	ENSG00000120278	1370.3	596.144	1.1061	0.0041996	0.090204				PTP4A3	11156	ENSG00000184489	400.898	978.43	-1.1013	0.032212	0.33426
ELF1	1997	ENSG00000120690	2027.43	767.369	1.3066	0.00028955	0.011654				GSTT1	-	ENSG00000184674	249.184	728.232	-1.3225	0.010254	0.16315
HSPH1	10808	ENSG00000120694	3484.87	924.617	1.7605	5.66e-06	0.00051648				ROR1	4919	ENSG00000185483	44.4608	208.266	-1.4779	0.033111	0.3385
SOCS2	8835	ENSG00000120833	2436.14	846.342	1.3465	0.0033476	0.076425				NTF3	4908	ENSG00000185652	1.99028	65.6946	-1.2539	0.037702	NA
DUSP4	1846	ENSG00000120875	1782.24	489.914	1.7016	2.24e-05	0.0016366				KLHDC8B	200942	ENSG00000185909	204.744	507.386	-1.0866	0.048166	0.41697
TNFRSF10B	8795	ENSG00000120889	4967.34	1190.89	1.9255	5.14e-08	9.16e-06				KIF18B	146909	ENSG00000186185	3.5798	71.2856	-1.4322	0.029268	NA
TRIM25	100500827	ENSG00000121060	2190.54	946.981	1.1163	0.0036029	0.0814				CYP4F12	66002	ENSG00000186204	46.8825	192.192	-1.3664	0.047535	NA
GJB6	10804	ENSG00000121742	268.517	77.5755	1.341	0.028856	0.31296				RPS23	6228	ENSG00000186468	309.697	1414.53	-1.8591	0.00043401	0.016097
CXCR4	7852	ENSG00000121966	3813.81	1163.63	1.4547	0.0042046	0.090204				MAPT	4137	ENSG00000186868	76.2011	406.049	-1.5471	0.027912	0.3077
SASH3	54440	ENSG00000122122	421.904	117.412	1.4084	0.019063	0.24481				COL14A1	7373	ENSG00000187955	689.625	2485.91	-1.5801	0.0022763	0.057393
SRGN	5552	ENSG00000122862	5934.91	1436.89	1.7564	0.00037988	0.014536				C6orf132	647024	ENSG00000188112	221.452	552.813	-1.1129	0.036115	0.35776
CD97	976	ENSG00000123146	1339.81	543.029	1.1702	0.0068565	0.12439				PRELP	5549	ENSG00000188783	239.145	826.774	-1.3688	0.028177	0.30961
ARHGAP9	64333	ENSG00000123329	467.5	178.214	1.1837	0.019801	0.24977				PCDHB11	56125	ENSG00000197479	0	43.3305	-1.045	0.046602	NA
NCKAP1L	3071	ENSG00000123338	287.927	75.4789	1.4148	0.023481	0.27736				RPS4X	6191	ENSG00000198034	10019.5	23509.6	-1.1669	0.00028045	0.011372
CDK2	1017	ENSG00000123374	696.582	288.637	1.1381	0.0093731	0.15294				DLL1	28514	ENSG00000198719	791.728	1789.13	-1.0564	0.01662	0.22464
AMD1	262	ENSG00000123505	2438.71	1139.17	1.0159	0.0071361	0.12755				PAX9	5083	ENSG00000198807	52.1909	225.738	-1.4732	0.029156	0.3159
TNFAIP6	7130	ENSG00000123610	270.175	48.2226	1.7339	0.0070437	0.12673				RYR3	6263	ENSG00000198838	164.596	587.058	-1.5381	0.0044489	0.093827
BATF3	55509	ENSG00000123685	148.249	34.9439	1.462	0.023379	0.27716				POU3F3	5455	ENSG00000198914	6.32694	97.843	-1.4763	0.02943	NA
G0S2	50486	ENSG00000123689	3454.31	303.313	2.8771	7.09e-08	1.2e-05				RP11-429J17.6	100128338	ENSG00000203499	31.7093	151.657	-1.4156	0.045592	NA
KCNJ2	3759	ENSG00000123700	418.027	113.218	1.5706	0.0029424	0.069815				C1orf95	375057	ENSG00000203685	17.8216	169.828	-1.5134	0.033625	NA
AGO2	27161	ENSG00000123908	718.516	255.091	1.2563	0.015781	0.2179				VWA7	80737	ENSG00000204396	0	43.3305	-1.045	0.046602	NA
PI3	5266	ENSG00000124102	678.521	116.014	1.9869	0.00062113	0.021027				DDR1	100616237	ENSG00000204580	658.996	2114.11	-1.3975	0.010948	0.16997
SLPI	6590	ENSG00000124107	949.607	241.812	1.7022	0.00049112	0.017441				LGR4	55366	ENSG00000205213	213.702	969.345	-1.5916	0.014974	0.20972
ZNFX1	57169	ENSG00000124201	2061.59	728.232	1.3973	0.00012328	0.0059809				CALML3-AS1	-	ENSG00000205488	1.59223	61.5013	-1.2552	0.03572	NA
ZBP1	81030	ENSG00000124256	112.378	21.6652	1.4898	0.028701	0.31177				RP11-706O15.5	-	ENSG00000205663	0	119.508	-2.6432	0.0001045	NA
TREM1	54210	ENSG00000124731	701.002	28.654	3.4895	2.09e-09	5.96e-07				IGHG4	-	ENSG00000211892	76.8507	437.498	-1.7018	0.013357	0.193
CDKN1A	1026	ENSG00000124762	25180.1	7874.27	1.5802	2.31e-06	0.00024187				IGHA1	-	ENSG00000211895	893.459	2750.09	-1.3282	0.018613	0.24093
EREG	2069	ENSG00000124882	659.801	162.14	1.5248	0.012122	0.18219				LBH	81606	ENSG00000213626	354.333	858.922	-1.1335	0.014007	0.19924
SH3TC1	54436	ENSG00000125089	652.39	238.318	1.1957	0.027818	0.30753				TINCR	257000	ENSG00000223573	79.2877	440.294	-1.7245	0.010845	0.16889
IRF1	3659	ENSG00000125347	7784.63	1868.1	1.8914	1.25e-06	0.00014429				PKD1P5	-	ENSG00000254681	162.684	596.843	-1.3792	0.033557	0.34216
IL1B	3553	ENSG00000125538	3222.2	750.596	1.7179	0.0016414	0.044574				RP11-259G18.3	-	ENSG00000262539	9.46238	120.207	-1.5184	0.029131	NA
PAX8	7849	ENSG00000125618	78.275	1.39776	2.2913	0.0013247	NA				hsa-mir-145	-	ENSG00000269936	5.57279	131.389	-1.5453	0.019361	NA
BMP2	650	ENSG00000125845	1606.27	285.841	2.2093	8.18e-07	9.99e-05
FFAR2	2867	ENSG00000126262	133.879	13.2787	1.8496	0.0081014	0.13795
CCR7	1236	ENSG00000126353	397.815	81.7688	1.8672	0.00058895	0.020228
RHOJ	57381	ENSG00000126785	3629.81	756.886	2.1034	7.64e-09	1.77e-06
EMR2	30817	ENSG00000127507	210.969	23.063	2.1012	0.0014256	0.040239
TICAM1	148022	ENSG00000127666	989.659	343.848	1.3546	0.0026103	0.064176
LIF	3976	ENSG00000128342	1194.65	109.724	2.4997	5.01e-05	0.0030412
APOBEC3A	100913187	ENSG00000128383	461.258	123.702	1.5784	0.002938	0.069815
DNAJB9	4189	ENSG00000128590	692.586	275.358	1.1884	0.0071995	0.12784
FLNC	2318	ENSG00000128591	4047.94	951.873	1.8239	0.00011082	0.0055242
WDFY4	-	ENSG00000128815	157.777	37.7395	1.4198	0.029675	0.31873
CGNL1	84952	ENSG00000128849	917.347	203.374	1.8873	8.18e-05	0.0043981
CCNT1	904	ENSG00000129315	966.279	406.049	1.1313	0.0071975	0.12784
EGLN3	112399	ENSG00000129521	593.298	141.872	1.8152	8.65e-05	0.0045626
STARD8	9754	ENSG00000130052	1123.93	420.026	1.2565	0.0058126	0.11219
SAT1	6303	ENSG00000130066	17955.3	6185.08	1.4617	2.61e-06	0.0002622
LDLR	102465534	ENSG00000130164	2034.09	459.163	1.965	7.62e-07	9.41e-05
ZSWIM6	57688	ENSG00000130449	1117.54	294.228	1.7298	5.84e-05	0.0033729
MAP1S	55201	ENSG00000130479	522.7	223.641	1.0675	0.025733	0.2949
HELZ2	85441	ENSG00000130589	2132.08	856.825	1.1595	0.012111	0.18219
GMFG	9535	ENSG00000130755	619.089	237.619	1.2004	0.012634	0.18629
SESN2	83667	ENSG00000130766	604.594	139.077	1.8127	0.00027515	0.011283
THEMIS2	9473	ENSG00000130775	665.543	70.5868	2.7606	2.52e-08	5.26e-06
TXLNG2P	246126	ENSG00000131002	325.953	0.698879	2.5645	0.00032631	0.012864
AKAP12	9590	ENSG00000131016	3265.32	531.847	2.2119	1.42e-05	0.0011336
LILRB2	10288	ENSG00000131042	340.985	36.3417	2.5979	2.45e-06	0.00025148
NFATC1	4772	ENSG00000131196	1527.21	407.446	1.7333	2.31e-05	0.0016511
RLIM	51132	ENSG00000131263	1561.04	553.512	1.3797	0.0003181	0.012662
EMR3	84658	ENSG00000131355	49.4532	0.698879	1.5369	0.032769	NA
GCH1	2643	ENSG00000131979	1366.49	236.92	2.3115	6.23e-09	1.5e-06
EMILIN2	84034	ENSG00000132205	514.061	162.839	1.4211	0.0043059	0.09193
PTPRE	5791	ENSG00000132334	2289.01	466.851	2.1343	4.07e-09	1.03e-06
KDM6B	23135	ENSG00000132510	8328.14	1360.72	2.4327	1.72e-11	8.48e-09
RBM38	55544	ENSG00000132819	1337.89	331.967	1.6582	0.0020438	0.053135
SLC41A1	254428	ENSG00000133065	1788.89	446.584	1.79	4.35e-05	0.0026755
EPHB2	2048	ENSG00000133216	143.63	25.1596	1.5885	0.019081	0.24481
ATP13A3	79572	ENSG00000133657	1909.87	831.666	1.0993	0.0055205	0.10848
SWAP70	23075	ENSG00000133789	3062.91	1145.46	1.329	0.00014352	0.0067811
ARNTL	406	ENSG00000133794	257.495	94.3486	1.1614	0.040542	0.3833
LYVE1	10894	ENSG00000133800	1832.79	175.419	2.6108	7.21e-06	0.00063678
RNF122	79845	ENSG00000133874	1788.17	742.908	1.133	0.01007	0.16155
IRAK2	3656	ENSG00000134070	1086.53	132.787	2.7177	2.69e-10	9.67e-08
SLC38A2	54407	ENSG00000134294	12305.4	5097.62	1.1668	0.0030579	0.071618
GRHL1	29841	ENSG00000134317	377.807	101.337	1.5106	0.008055	0.13795
EMP1	2012	ENSG00000134531	24005.2	8438.26	1.4356	3.07e-06	0.00030317
SLC43A3	29015	ENSG00000134802	694.869	307.507	1.0538	0.015899	0.21845
TMEM2	23670	ENSG00000135048	5079.75	803.711	2.417	3.36e-09	8.69e-07
FAM189A2	9413	ENSG00000135063	736.489	283.046	1.2299	0.0056978	0.1111
ADAM19	8728	ENSG00000135074	949.96	234.124	1.8167	2.28e-05	0.0016511
OASL	8638	ENSG00000135114	397.658	90.1554	1.7144	0.002349	0.058818
DTX1	1840	ENSG00000135144	707.328	118.809	2.08	0.00016663	0.0076618
PNPLA8	50640	ENSG00000135241	885.708	380.889	1.0998	0.0093245	0.1526
HILPDA	29923	ENSG00000135245	252.072	58.0069	1.6269	0.0062264	0.11735
STX11	8676	ENSG00000135604	1268.31	185.902	2.5302	2.3e-10	8.63e-08
RAB11FIP5	26056	ENSG00000135631	2215.49	1034.34	1.0099	0.0098988	0.15984
PLXNC1	10154	ENSG00000136040	251.179	75.4789	1.2888	0.03704	0.36215
LCP1	3936	ENSG00000136167	2751.95	857.524	1.5176	0.00034478	0.013468
AOAH	313	ENSG00000136250	202.683	34.2451	1.8108	0.0044952	0.094151
MYO1G	64005	ENSG00000136286	762.379	327.774	1.0657	0.024067	0.28153
ADAMTS7	11173	ENSG00000136378	1490.17	510.88	1.3325	0.0065974	0.12131
ALPK3	57538	ENSG00000136383	396.277	111.122	1.48	0.0081247	0.13795
LIMD2	80774	ENSG00000136490	944.819	289.336	1.4992	0.0012859	0.037164
BLK	640	ENSG00000136573	94.247	3.49439	2.3468	0.00082548	NA
SKIL	6498	ENSG00000136603	1630.78	519.267	1.5177	9.76e-05	0.0050038
IL10	3586	ENSG00000136634	77.0203	4.19327	1.9621	0.005871	NA
RASSF5	-	ENSG00000136653	1158.86	357.826	1.4862	0.0015025	0.041545
IL36G	56300	ENSG00000136688	271.151	31.4495	1.9426	0.0040236	0.087624
IL1RN	3557	ENSG00000136689	1973.53	891.769	1.0456	0.0099165	0.15989
ARPC5L	81873	ENSG00000136950	1440.5	639.474	1.0742	0.0066806	0.12229
CCL21	6366	ENSG00000137077	33344.2	6201.15	2.2703	9.49e-11	3.82e-08
PIM1	5292	ENSG00000137193	3361.85	1160.14	1.4394	3.25e-05	0.0021539
IRF4	3662	ENSG00000137265	388.685	58.0069	2.1722	0.00013027	0.0062092
HMGA1	3159	ENSG00000137309	2237.85	930.208	1.1709	0.0019897	0.052102
IER3	8870	ENSG00000137331	16925.4	5820.96	1.4559	7.91e-06	0.00068791
TLR2	7097	ENSG00000137462	288.527	28.654	2.2045	0.00077268	0.024916
SORL1	6653	ENSG00000137642	856.492	306.109	1.2948	0.0065055	0.12023
PPP2R1B	5519	ENSG00000137713	963.599	294.228	1.5293	0.00050756	0.017753
THBS1	7057	ENSG00000137801	3913.29	1341.15	1.3963	0.00091939	0.028546
PLCB2	5330	ENSG00000137841	550.037	201.277	1.2601	0.0088362	0.14705
BCAR3	8412	ENSG00000137936	490.812	209.664	1.0371	0.044739	0.39957
ARHGAP29	9411	ENSG00000137962	2327.3	1035.04	1.0781	0.0050278	0.10137
FBXO11	80204	ENSG00000138081	1305.67	579.371	1.0719	0.0075193	0.13137
DUSP5	1847	ENSG00000138166	4226.71	1267.07	1.6156	1.03e-05	0.00085946
SEMA7A	8482	ENSG00000138623	333.787	101.337	1.3467	0.020975	0.25872
MMRN1	22915	ENSG00000138722	7834.82	1300.61	2.2905	4.22e-07	5.83e-05
CXCL9	4283	ENSG00000138755	294.923	22.3641	2.4124	0.0002486	0.010431
PARVG	64098	ENSG00000138964	428.659	176.816	1.0976	0.027091	0.30194
SLC38A4	55089	ENSG00000139209	194.303	17.472	2.0923	0.0021296	0.05471
PHLDA1	22822	ENSG00000139289	2480.69	882.684	1.3825	0.00020143	0.0088264
DUSP6	1848	ENSG00000139318	3349.22	1081.86	1.5274	1.17e-05	0.00095094
FAM222A	84915	ENSG00000139438	126.06	25.8585	1.4358	0.035144	0.35222
VPS37B	79720	ENSG00000139722	1569.69	475.936	1.5657	0.00013224	0.0062753
TLE3	7090	ENSG00000140332	1813.31	783.443	1.1116	0.0046754	0.096636
BCL2A1	597	ENSG00000140379	572.136	92.9509	1.7562	0.0076414	0.13244
DNAJA4	55466	ENSG00000140403	400.732	171.225	1.0369	0.044447	0.39918
MESDC1	59274	ENSG00000140406	1954.47	888.275	1.047	0.0070141	0.12641
ITGAX	3687	ENSG00000140678	964.492	102.735	2.715	1.11e-07	1.84e-05
CDH13	1012	ENSG00000140945	1933.16	869.405	1.0431	0.013117	0.19082
IRF8	3394	ENSG00000140968	965.826	122.304	2.3793	2.15e-05	0.001591
SSH2	85464	ENSG00000141298	634.635	266.273	1.067	0.035469	0.35362
ARRB2	409	ENSG00000141480	1033.58	276.756	1.644	0.00070705	0.023497
PIK3R5	23533	ENSG00000141506	610.343	69.8879	2.5563	2.05e-06	0.00022265
SLC16A3	102465472	ENSG00000141526	1194.63	192.192	2.0621	0.00035804	0.013797
TNFRSF11A	8792	ENSG00000141655	453.326	148.162	1.344	0.011214	0.17212
PMAIP1	5366	ENSG00000141682	1021.76	475.936	1.0066	0.012707	0.18636
VAV1	7409	ENSG00000141968	396.363	106.23	1.3649	0.031569	0.33114
MYO1F	4542	ENSG00000142347	1047	283.046	1.6897	0.00010628	0.0053234
SIGLEC10	89790	ENSG00000142512	75.0834	10.4832	1.4618	0.040133	NA
EFHD2	79180	ENSG00000142634	3793.08	1387.27	1.3225	0.0011444	0.033979
BCL10	8915	ENSG00000142867	699.115	234.823	1.3752	0.0037036	0.082642
CYR61	3491	ENSG00000142871	5924.63	2288.83	1.2977	6.6e-05	0.0037179
ZNF697	90874	ENSG00000143067	270.94	32.1484	2.1894	0.00049633	0.017569
CTTNBP2NL	55917	ENSG00000143079	650.258	260.682	1.1732	0.0088039	0.14689
CD53	963	ENSG00000143119	804.893	264.875	1.4038	0.0028387	0.068186
FCGR2A	9103	ENSG00000143226	517.846	51.717	2.7599	1.28e-07	2.08e-05
ABL2	27	ENSG00000143322	4174.18	558.404	2.7209	2.84e-15	2.81e-12
RGS16	6004	ENSG00000143333	7907.7	2540.42	1.3874	0.0067339	0.12258
MCL1	4170	ENSG00000143384	19823	7688.37	1.2971	3.88e-05	0.0024816
DYRK3	8444	ENSG00000143479	315.502	61.5013	1.928	0.00039209	0.01495
DUSP10	11221	ENSG00000143507	522.095	228.533	1.0388	0.030043	0.32134
TP53BP2	7159	ENSG00000143514	2114.62	477.334	1.9876	1.12e-07	1.84e-05
S100A8	6279	ENSG00000143546	10238.5	3308.49	1.5054	7.43e-05	0.0041009
CEP170	645455	ENSG00000143702	784.365	242.511	1.5054	0.00078043	0.025092
FAM171B	165215	ENSG00000144369	358.768	130.69	1.2138	0.022177	0.26808
CXCR7	57007	ENSG00000144476	1864.96	689.793	1.254	0.0081155	0.13795
CSRNP1	64651	ENSG00000144655	7246.18	2850.73	1.2642	0.00022611	0.0095981
NFKBIZ	64332	ENSG00000144802	6110.45	2052.61	1.4705	3.4e-05	0.0022006
PHLDB2	90102	ENSG00000144824	1675.02	449.379	1.6807	0.00020677	0.0090239
TIFA	92610	ENSG00000145365	649.611	173.322	1.6285	0.0011402	0.033947
FEM1C	56929	ENSG00000145780	1068.69	348.042	1.454	0.00075712	0.024516
DOK3	79930	ENSG00000146094	207.294	35.6428	1.8216	0.0038455	0.08472
FGD2	221472	ENSG00000146192	165.815	46.8249	1.3246	0.035585	0.35445
NFKBIE	4794	ENSG00000146232	786.705	181.708	1.8592	5.73e-05	0.0033481
WTAP	9589	ENSG00000146457	1971.5	806.506	1.1991	0.0010694	0.032387
CREB5	9586	ENSG00000146592	248.097	59.4047	1.4487	0.02453	0.28502
IL2RG	3561	ENSG00000147168	907.565	353.633	1.1482	0.02622	0.29804
DOK2	9046	ENSG00000147443	375.644	99.2408	1.4664	0.014476	0.20469
DOCK5	80005	ENSG00000147459	1589.03	425.617	1.7163	4.77e-05	0.0029091
UHRF2	115426	ENSG00000147854	2254.23	891.07	1.2056	0.004905	0.099697
PLIN2	123	ENSG00000147872	746.546	166.333	1.882	8.33e-05	0.0044372
C9orf72	203228	ENSG00000147894	485.699	190.095	1.1266	0.0341	0.34568
UGCG	7357	ENSG00000148154	2275.58	760.38	1.3749	0.0041895	0.090204
SLC25A25	114789	ENSG00000148339	2650.17	1158.04	1.1158	0.0017302	0.046426
ADD3	120	ENSG00000148700	1867.74	793.926	1.1329	0.0040195	0.087624
PPRC1	23082	ENSG00000148840	1946.35	609.422	1.554	2.77e-05	0.0018816
ITPRIP	85450	ENSG00000148841	2999.04	752.692	1.8602	2.06e-07	3.11e-05
ADM	133	ENSG00000148926	1828.9	597.541	1.4147	0.0025641	0.063326
FERMT3	83706	ENSG00000149781	588.017	213.857	1.2655	0.0088751	0.14747
CDC42EP2	10435	ENSG00000149798	541.204	229.931	1.0516	0.038146	0.36913
ARID5B	84159	ENSG00000150347	2702.38	717.05	1.7924	2.83e-07	4.11e-05
CCDC102B	79839	ENSG00000150636	225.908	48.2226	1.529	0.019178	0.24517
FOXO1	2308	ENSG00000150907	1470.15	624.099	1.1411	0.0028352	0.068186
CCRN4L	25819	ENSG00000151014	617.637	70.5868	2.7096	1.43e-08	3.23e-06
IPMK	253430	ENSG00000151151	485.994	183.106	1.1856	0.022698	0.27269
ADAMTS12	81792	ENSG00000151388	209.998	36.3417	1.7486	0.0068905	0.12459
ADAM8	101	ENSG00000151651	1119.2	322.183	1.5094	0.003683	0.082352
ACSL1	2180	ENSG00000151726	901.73	331.967	1.2226	0.016783	0.22573
SAV1	60485	ENSG00000151748	1570.52	694.686	1.0673	0.010284	0.16315
BAG3	9531	ENSG00000151929	4769	1789.83	1.3304	8.33e-05	0.0044372
GLT1D1	144423	ENSG00000151948	87.2244	4.89215	1.9904	0.0050788	NA
SCHIP1	29970	ENSG00000151967	90.1432	17.472	1.3911	0.045742	NA
PTPN14	5784	ENSG00000152104	569.485	246.704	1.0254	0.044604	0.39957
HSPB8	26353	ENSG00000152137	1134.24	362.019	1.3931	0.0066658	0.12229
USP12	219333	ENSG00000152484	2163.05	790.432	1.3396	0.00047094	0.016835
GJA1	2697	ENSG00000152661	8832.88	2811.59	1.5387	2.05e-05	0.0015345
PRDM8	56978	ENSG00000152784	643.73	79.6722	2.6136	4.28e-08	7.89e-06
PLOD2	5352	ENSG00000152952	619.9	277.455	1.0112	0.034528	0.34839
STK32B	55351	ENSG00000152953	761.715	86.661	2.4403	2.39e-05	0.0016788
BCL2L11	10018	ENSG00000153094	782.016	234.124	1.5084	0.0018018	0.048181
CMTM7	112616	ENSG00000153551	299.894	106.23	1.2057	0.032297	0.33426
CNKSR3	154043	ENSG00000153721	3796.47	527.654	2.6367	1.3e-12	6.74e-10
MCOLN2	255231	ENSG00000153898	148.261	34.2451	1.4485	0.026813	0.30102
CHD1	1105	ENSG00000153922	1912.57	586.359	1.5673	5.9e-05	0.0033729
SEMA3D	223117	ENSG00000153993	736.295	227.834	1.4338	0.0050579	0.10148
GBP5	115362	ENSG00000154451	322.892	62.2002	1.8698	0.0011547	0.034098
PIEZO2	63895	ENSG00000154864	1060.9	216.652	1.9757	5.09e-05	0.0030751
MARCKS	-	ENSG00000155130	4603.03	1960.36	1.1553	0.00084654	0.02682
SAMSN1	64092	ENSG00000155307	615.648	106.23	1.8748	0.0022727	0.057393
SLC7A7	9056	ENSG00000155465	307.025	92.252	1.3682	0.018004	0.23658
PIK3AP1	118788	ENSG00000155629	309.956	35.6428	2.3711	6.36e-05	0.0036178
SLA	6503	ENSG00000155926	458.015	119.508	1.4294	0.021319	0.26089
BACH1	100379661	ENSG00000156273	1215.57	350.138	1.6418	4.01e-05	0.002521
RAB11FIP1	80223	ENSG00000156675	928.882	316.592	1.3945	0.0012542	0.036491
B3GNT7	93010	ENSG00000156966	596.944	66.3935	2.5324	5.52e-06	0.00050862
ETS2	2114	ENSG00000157557	16379	6395.44	1.2769	0.00015631	0.0072281
COLEC12	81035	ENSG00000158270	949.062	355.03	1.2479	0.0072327	0.12822
SHROOM4	57477	ENSG00000158352	1331.75	566.791	1.1249	0.0053892	0.10648
B4GALT5	9334	ENSG00000158470	1986.46	784.142	1.2456	0.00072375	0.023833
CD1A	909	ENSG00000158477	197.1	41.9327	1.639	0.0082886	0.14031
NCF1	653361	ENSG00000158517	164.676	18.1708	1.929	0.0046858	0.096636
PPP1R15B	84919	ENSG00000158615	4149.83	1409.64	1.4685	1.05e-05	0.00087435
SLC45A3	85414	ENSG00000158715	430.199	104.133	1.7121	0.0010699	0.032387
SPATA2L	124044	ENSG00000158792	314.78	107.627	1.2671	0.020657	0.25684
EPB49	2039	ENSG00000158856	2119.89	635.98	1.4611	0.004866	0.09921
ADAMTS4	9507	ENSG00000158859	9617.32	668.827	3.5924	1.52e-24	5.51e-21
FCER1G	2207	ENSG00000158869	222.959	60.8025	1.3181	0.041067	0.38467
STC1	6781	ENSG00000159167	7322.14	636.679	3.2021	3.1e-15	2.81e-12
RCAN1	1827	ENSG00000159200	11032.5	663.935	3.6451	6.05e-18	9.39e-15
PADI4	23569	ENSG00000159339	58.176	4.19327	1.4791	0.040541	NA
HK2	3099	ENSG00000159399	639.292	166.333	1.6607	0.00089186	0.02793
LYPD5	284348	ENSG00000159871	506.317	179.612	1.2953	0.0075438	0.13138
KALRN	8997	ENSG00000160145	919.436	273.262	1.533	0.0010943	0.033033
TFF3	7033	ENSG00000160180	2207.67	550.717	1.7749	8.55e-05	0.0045316
ITGB2	3689	ENSG00000160255	1984.02	402.554	2.1152	5.05e-08	9.14e-06
RALGDS	5900	ENSG00000160271	6208.66	2748.69	1.0836	0.0049082	0.099697
SLC25A44	9673	ENSG00000160785	1012.09	255.79	1.7914	2.18e-05	0.0015977
HK3	3101	ENSG00000160883	159.476	23.063	1.8534	0.0049483	0.10014
C5orf45	51149	ENSG00000161010	961.4	422.822	1.0714	0.011186	0.17212
SQSTM1	8878	ENSG00000161011	5594.2	2353.12	1.13	0.0072688	0.12865
ITGA5	3678	ENSG00000161638	5644.58	2536.93	1.0811	0.0019346	0.050903
CXCL16	58191	ENSG00000161921	749.924	278.154	1.1964	0.02314	0.27512
DCP1A	-	ENSG00000162290	635.862	290.035	1.0089	0.023826	0.28021
TAL1	6886	ENSG00000162367	640.694	285.841	1.0275	0.025687	0.29477
KLHL21	9903	ENSG00000162413	2255.98	972.839	1.0899	0.011858	0.17935
PDPN	10630	ENSG00000162493	1224.85	303.313	1.7568	0.00020878	0.0090752
LAPTM5	7805	ENSG00000162511	5870.77	1550.11	1.798	2.91e-07	4.11e-05
DNAJB4	11080	ENSG00000162616	2609.12	598.939	1.9538	4.24e-07	5.83e-05
GBP2	2634	ENSG00000162645	2479.41	816.989	1.4434	0.00071065	0.023545
VCAM1	7412	ENSG00000162692	1836.39	404.651	1.9984	4.33e-07	5.86e-05
SLC30A7	148867	ENSG00000162695	655.505	275.358	1.114	0.012705	0.18636
ZNF281	23528	ENSG00000162702	276.201	95.0475	1.2324	0.029898	0.3201
NLRP3	114548	ENSG00000162711	387.2	101.337	1.4162	0.023388	0.27716
FCGR3B	2215	ENSG00000162747	314.936	11.1821	2.9051	1.3e-05	0.001044
CNST	163882	ENSG00000162852	882.8	394.867	1.0484	0.013309	0.19284
MAPKAPK2	9261	ENSG00000162889	3001.69	930.907	1.5685	2.06e-05	0.0015345
FAIM3	9214	ENSG00000162894	181.115	44.7282	1.4475	0.022569	0.2716
REL	5966	ENSG00000162924	950.822	195.686	2.0577	1.08e-06	0.00012719
NEURL3	93082	ENSG00000163121	85.2281	4.89215	1.8938	0.0080107	NA
CTSS	1520	ENSG00000163131	1797.49	554.91	1.5615	5.24e-05	0.0031088
MSX1	4487	ENSG00000163132	1578.19	699.578	1.0813	0.0051081	0.10201
CDC42EP3	10602	ENSG00000163171	1352.32	582.166	1.0708	0.020857	0.25785
IVL	3713	ENSG00000163207	527.58	158.645	1.3549	0.020628	0.25679
SPRR3	6707	ENSG00000163209	1256.82	332.666	1.4388	0.018546	0.2405
S100A9	6280	ENSG00000163220	7740.26	2182.6	1.7153	5.38e-07	6.88e-05
S100A12	6283	ENSG00000163221	121.443	16.0742	1.6831	0.015483	0.21489
CCNYL1	100616361	ENSG00000163249	664.184	299.12	1.0213	0.024003	0.28153
ANTXR2	118429	ENSG00000163297	1259.47	284.444	1.9289	7.08e-06	0.00063108
CLDN1	9076	ENSG00000163347	541.577	71.2856	2.273	8.95e-05	0.0047006
PROK2	60675	ENSG00000163421	146.122	6.98879	2.1343	0.0025402	0.06288
CXCR1	3577	ENSG00000163464	81.6017	6.28991	1.6718	0.01984	NA
TRAT1	50852	ENSG00000163519	137.062	32.1484	1.3685	0.041433	0.38508
NUAK2	81788	ENSG00000163545	419.066	175.419	1.0771	0.031052	0.32666
MNDA	4332	ENSG00000163563	179.029	30.0518	1.6735	0.012343	0.184
ADAMTS9	56999	ENSG00000163638	2650.34	773.659	1.6512	6.48e-06	0.0005851
TIPARP	25976	ENSG00000163659	2276.04	1065.79	1.0045	0.010879	0.16912
PTX3	5806	ENSG00000163661	529.687	141.872	1.3786	0.028718	0.31177
CXCL3	2921	ENSG00000163734	1209.45	189.396	2.3627	1.88e-07	2.93e-05
TM4SF18	116441	ENSG00000163762	1122.15	383.684	1.4137	0.00044991	0.016462
ZC3H12A	102465438	ENSG00000163874	3194.06	1158.04	1.3594	0.00022444	0.0095645
SGMS2	166929	ENSG00000164023	511.901	175.419	1.2897	0.014641	0.20609
OTUD4	54726	ENSG00000164164	2300.94	603.132	1.7958	9e-07	0.0001075
STARD4	134429	ENSG00000164211	442.92	146.765	1.3662	0.0060416	0.11458
STK17A	9263	ENSG00000164543	706.171	301.916	1.0986	0.011866	0.17935
HEY1	23462	ENSG00000164683	1052.12	321.484	1.5604	0.00011328	0.00557
TAGAP	117289	ENSG00000164691	704.359	274.659	1.1238	0.03691	0.36215
SOX17	64321	ENSG00000164736	2960.26	1179.01	1.2473	0.00027854	0.011372
DLC1	10395	ENSG00000164741	3125.29	927.412	1.5854	0.00015598	0.0072281
PDP1	54704	ENSG00000164951	543.367	215.954	1.1289	0.027528	0.30611
NFIL3	4783	ENSG00000165030	1799.6	398.361	2.0077	1.31e-07	2.1e-05
CYBB	1536	ENSG00000165168	300.166	40.535	2.2539	9.4e-05	0.0048842
PIGA	5277	ENSG00000165195	392.039	161.441	1.0925	0.030377	0.32268
PGM2L1	283209	ENSG00000165434	758.031	122.304	2.2797	2.04e-06	0.00022265
C10orf10	11067	ENSG00000165507	4706.84	1383.08	1.6189	4.3e-05	0.0026734
ARL5B	221079	ENSG00000165997	2385.74	911.338	1.2991	0.0002218	0.0094894
RAB8B	51762	ENSG00000166128	1345.83	512.977	1.2675	0.0018704	0.049696
ARIH1	693215	ENSG00000166233	1423.61	639.474	1.0619	0.006423	0.11942
PLEKHF1	79156	ENSG00000166289	511.933	152.356	1.3871	0.015541	0.21541
PRKCB	5579	ENSG00000166501	382.256	52.4159	2.124	0.00050062	0.017663
CLEC4E	26253	ENSG00000166523	58.6337	2.79552	1.5124	0.036218	NA
NDEL1	81565	ENSG00000166579	1856.36	880.587	1.0018	0.005899	0.11303
MMP10	4319	ENSG00000166670	285.744	0	4.0278	2.01e-09	5.89e-07
NNMT	4837	ENSG00000166741	1805.05	686.998	1.2863	0.00075802	0.024516
STX3	6809	ENSG00000166900	781.785	280.25	1.3207	0.0028365	0.068186
C15orf48	100126311	ENSG00000166920	93.1528	4.89215	2.0578	0.0036811	NA
NKX3-1	4824	ENSG00000167034	105.634	16.0742	1.6022	0.020708	NA
C15orf39	56905	ENSG00000167173	780.043	345.945	1.0453	0.019026	0.24481
IRGQ	126298	ENSG00000167378	457.909	190.095	1.1007	0.022912	0.27322
NCKAP5L	57701	ENSG00000167566	908.754	286.54	1.4013	0.0069172	0.12487
NFKBID	84807	ENSG00000167604	1113.32	157.248	2.421	8.42e-07	0.0001017
DAPK3	693222	ENSG00000167657	1515.5	692.589	1.013	0.020221	0.25375
SLC43A2	124935	ENSG00000167703	665.623	120.906	2.0727	5.41e-05	0.0031769
ANGPTL4	51129	ENSG00000167772	424.786	91.5531	1.8708	0.00025268	0.010541
CD300A	11314	ENSG00000167851	245.277	39.1372	1.8622	0.0035281	0.080042
TMEM88	92162	ENSG00000167874	244.209	43.3305	1.786	0.0046864	0.096636
KRT24	192666	ENSG00000167916	206.408	3.49439	1.6518	0.022095	0.26768
MAP4K2	5871	ENSG00000168067	657.829	282.347	1.0616	0.027124	0.30201
DDIT4	54541	ENSG00000168209	1493.69	668.827	1.0467	0.013542	0.1944
BDKRB2	624	ENSG00000168398	593.563	187.998	1.3422	0.01603	0.21968
CMAHP	-	ENSG00000168405	1014.46	425.617	1.0558	0.042121	0.38857
RAB31	11031	ENSG00000168461	1066.82	486.42	1.0096	0.023596	0.27841
IL7R	3575	ENSG00000168685	824.929	262.778	1.3604	0.011794	0.179
PKIG	11142	ENSG00000168734	1224.98	546.523	1.0685	0.0067253	0.12258
TSPAN5	10098	ENSG00000168785	972.257	357.826	1.2789	0.0047408	0.097205
SNTB2	6645	ENSG00000168807	2624.91	907.844	1.4356	3.66e-05	0.0023523
PXDC1	221749	ENSG00000168994	1416.63	424.219	1.4843	0.0031537	0.073386
CXCL11	6373	ENSG00000169248	110.959	6.28991	1.4642	0.042573	0.39174
ARL13B	200894	ENSG00000169379	585.294	227.136	1.1789	0.016309	0.22265
IL8	3576	ENSG00000169429	8488.91	966.549	2.6554	1.37e-07	2.15e-05
SPRR1B	6699	ENSG00000169469	2681.58	767.369	1.5625	0.0012748	0.036943
SPRR1A	6698	ENSG00000169474	1592.66	278.154	2.0976	6.42e-05	0.0036312
GPR183	1880	ENSG00000169508	1184.82	329.172	1.5045	0.0062822	0.11785
LUZP1	7798	ENSG00000169641	2301.54	634.582	1.7308	1.77e-06	0.00019859
ITGAM	3684	ENSG00000169896	349.491	48.9215	2.2414	8.06e-05	0.0043565
TM4SF1	4071	ENSG00000169908	27620.1	4248.48	2.5411	4.23e-14	3.07e-11
ZFPM2	23414	ENSG00000169946	378.65	91.5531	1.5222	0.013449	0.19333
FAM115C	285966	ENSG00000170379	294.289	58.0069	1.7536	0.0039773	0.08714
PFKFB3	5209	ENSG00000170525	8624.93	1209.06	2.6581	1.15e-14	8.9e-12
SERPINB9	5272	ENSG00000170542	2326.04	405.35	2.1034	5.77e-05	0.0033541
AKAP13	102465803	ENSG00000170776	3629.84	1237.02	1.4299	0.00021685	0.0093512
PPM1D	8493	ENSG00000170836	736.447	301.217	1.1519	0.0091438	0.1501
KIAA0232	9778	ENSG00000170871	717.651	296.325	1.1433	0.0089086	0.14758
HAS2	3037	ENSG00000170961	419.124	150.259	1.1673	0.043953	0.39752
FPR2	2358	ENSG00000171049	158.488	4.19327	2.2919	0.0012559	0.036491
FPR1	2357	ENSG00000171051	635.609	16.0742	3.2512	7.5e-07	9.37e-05
SOX7	83595	ENSG00000171056	1355.21	458.464	1.3734	0.0031952	0.073832
SOCS5	9655	ENSG00000171150	966.261	335.462	1.3577	0.0023936	0.059795
RBKS	64080	ENSG00000171174	331.415	115.315	1.254	0.020752	0.25731
CHD7	55636	ENSG00000171316	788.253	308.206	1.2126	0.005704	0.1111
ASXL1	171023	ENSG00000171456	3327.47	1058.8	1.5453	1.15e-05	0.00094451
TMEM51	55092	ENSG00000171729	436.945	158.645	1.1954	0.029519	0.31792
RASGRP4	115727	ENSG00000171777	110.803	13.2787	1.8636	0.0063008	0.11785
JMJD1C	221037	ENSG00000171988	3585	790.432	2.0481	2.18e-09	6.08e-07
MOB3A	126308	ENSG00000172081	1095.59	503.193	1.0148	0.016166	0.22126
ISG20	3669	ENSG00000172183	1056.05	206.169	2.0483	1.77e-05	0.0013617
MBOAT1	154141	ENSG00000172197	354.66	146.765	1.0553	0.049135	0.42174
CLEC12A	160364	ENSG00000172322	87.2711	11.1821	1.611	0.022244	NA
KLHL6	89857	ENSG00000172578	232.996	58.7058	1.424	0.025089	0.28973
RND1	27289	ENSG00000172602	8008.61	1728.33	2.0512	3.12e-08	6.05e-06
AC068491.1	541471	ENSG00000172965	368.283	129.991	1.2632	0.01522	0.21204
ZBTB21	49854	ENSG00000173276	1061.7	274.659	1.7559	3.94e-05	0.0024873
PPP1R3B	79660	ENSG00000173281	680.803	172.623	1.6824	0.00088513	0.0278
TRIB1	10221	ENSG00000173334	2985.1	1056.01	1.3893	0.00019744	0.0086866
TNFRSF10D	8793	ENSG00000173530	2051.61	651.355	1.5253	7.3e-05	0.0040459
NABP1	64859	ENSG00000173559	451.697	99.2408	1.8053	0.00074194	0.024212
PLK3	1263	ENSG00000173846	1124.33	443.788	1.2146	0.003664	0.082095
43527	115123	ENSG00000173926	517.473	74.0812	2.3311	8.95e-06	0.00076016
KLHL15	80311	ENSG00000174010	752.119	327.075	1.0438	0.030563	0.3234
LEMD3	23592	ENSG00000174106	841.804	374.599	1.0377	0.021292	0.26085
DENND4A	10260	ENSG00000174485	1250.07	305.41	1.7676	0.00021899	0.0094063
EMR1	2015	ENSG00000174837	82.121	4.19327	1.8649	0.0092978	NA
ZDHHC14	79683	ENSG00000175048	631.646	280.949	1.0307	0.025835	0.2949
YPEL2	388403	ENSG00000175155	2491.94	540.932	2.0459	2.7e-08	5.54e-06
DDIT3	1649	ENSG00000175197	281.49	104.832	1.1617	0.035397	0.35322
LRRC25	126364	ENSG00000175489	94.4089	6.98879	1.9222	0.0064959	NA
LONRF3	79836	ENSG00000175556	533.174	57.3081	2.6613	4.47e-07	5.86e-05
UCP2	7351	ENSG00000175567	566.843	125.099	1.8105	0.00062691	0.021157
FOSL1	8061	ENSG00000175592	3397.84	462.658	2.5994	4.89e-10	1.56e-07
TMEM70	54968	ENSG00000175606	1521.41	362.019	1.8885	2.97e-06	0.00029575
MLXIP	22877	ENSG00000175727	1132.8	505.988	1.0632	0.0080145	0.13766
NR2F1	7025	ENSG00000175745	345.806	74.0812	1.6119	0.01023	0.1631
TUBB6	84617	ENSG00000176014	2882.83	1128.69	1.241	0.0016489	0.044574
SYNE3	161176	ENSG00000176438	679.245	277.455	1.1351	0.014976	0.20972
KBTBD11	9920	ENSG00000176595	648.095	113.218	2.2048	2.23e-06	0.00023708
B3GNT5	84002	ENSG00000176597	557.853	159.344	1.5792	0.00083599	0.026642
RNF152	220441	ENSG00000176641	615.116	215.255	1.2959	0.009708	0.15746
FOXC2	2303	ENSG00000176692	234.729	37.7395	1.8158	0.0050418	0.10146
BASP1	10409	ENSG00000176788	1094.1	403.952	1.1569	0.040046	0.38007
C8orf4	56892	ENSG00000176907	2140.3	637.377	1.5268	0.001236	0.036107
RHOG	391	ENSG00000177105	947.56	409.543	1.068	0.020343	0.25439
HIC1	3090	ENSG00000177374	627.666	211.76	1.3567	0.0052237	0.10368
TGIF1	7050	ENSG00000177426	1507.02	677.912	1.0491	0.010527	0.16566
CD163	9332	ENSG00000177575	118.886	20.9664	1.6117	0.016533	0.22464
CD163L1	283316	ENSG00000177675	141.126	9.08542	2.4593	0.00023006	0.0096903
ZC3H12D	340152	ENSG00000178199	356.713	102.735	1.371	0.022562	0.2716
CD28	940	ENSG00000178562	287.95	75.4789	1.5297	0.0076565	0.13249
GPR35	2859	ENSG00000178623	116.463	20.9664	1.5493	0.022804	0.27285
APOLD1	81575	ENSG00000178878	3266.29	583.564	2.3189	7.15e-11	3.24e-08
FBXO34	55030	ENSG00000178974	845.343	371.804	1.0514	0.020144	0.25306
EXOC3L1	283849	ENSG00000179044	682.643	160.742	1.7655	0.00054466	0.01885
ZBTB18	10472	ENSG00000179456	526.972	221.545	1.0711	0.032243	0.33426
ALOX12B	242	ENSG00000179477	82.2151	11.1821	1.4977	0.035119	NA
FCER1A	2205	ENSG00000179639	413.597	62.8991	1.7256	0.010534	0.16566
MYADM	91663	ENSG00000179820	3873.22	1477.43	1.296	0.00032671	0.012864
SERTAD2	9792	ENSG00000179833	1548	722.641	1.0074	0.011121	0.17167
PPP1R14BP3	-	ENSG00000179967	152.168	33.5462	1.4581	0.027918	0.3077
HERC2P3	283755	ENSG00000180229	480.841	102.735	1.8013	0.0011509	0.034078
HCLS1	3059	ENSG00000180353	1087.67	387.878	1.2914	0.0074383	0.1308
NRIP1	8204	ENSG00000180530	434.294	187.998	1.0332	0.039667	0.37713
MB21D2	151963	ENSG00000180611	394.883	46.126	2.4227	2.44e-05	0.0016981
PRF1	5551	ENSG00000180644	721.676	263.477	1.1999	0.0264	0.29916
AC007362.1	-	ENSG00000180672	335.333	116.014	1.2632	0.019401	0.24658
CXCR2	3579	ENSG00000180871	212.487	18.1708	1.9945	0.0040787	0.088645
LSMEM1	286006	ENSG00000181016	363.181	71.2856	1.8717	0.00093506	0.028867
AEN	64782	ENSG00000181026	669.664	229.931	1.3581	0.0032975	0.075599
P2RY13	53829	ENSG00000181631	97.4048	6.28991	2.1074	0.0025687	NA
P2RY8	286530	ENSG00000182162	379.031	92.252	1.598	0.0059076	0.11303
SYNM	23336	ENSG00000182253	725.045	265.574	1.1893	0.029257	0.31603
CLN8	100500912	ENSG00000182372	932.179	276.756	1.589	0.00012682	0.0060987
PLCXD1	55344	ENSG00000182378	381.383	116.713	1.3105	0.028479	0.31073
NCF1B	654816	ENSG00000182487	120.688	14.6765	1.8335	0.0074198	0.13068
CSF1R	1436	ENSG00000182578	371.012	90.1554	1.5483	0.010236	0.1631
C16orf72	29035	ENSG00000182831	1635.4	622.002	1.2695	0.001904	0.050342
GPR97	222487	ENSG00000182885	386.148	3.49439	4.2303	2.15e-11	1.02e-08
GPR132	29933	ENSG00000183484	431.004	79.6722	1.7794	0.0042084	0.090204
MX2	4600	ENSG00000183486	1663.35	476.635	1.3954	0.0184	0.23956
UPP1	7378	ENSG00000183696	3221.8	712.856	1.8925	7.28e-05	0.0040459
CCR4	1233	ENSG00000183813	211.47	13.9776	2.5542	9.45e-05	0.0048842
UTY	7404	ENSG00000183878	240.553	2.79552	2.3346	0.0010996	0.0331
ST6GALNAC3	256435	ENSG00000184005	345.608	113.917	1.3352	0.011596	0.17674
PPP1R2	5504	ENSG00000184203	1576.51	737.317	1.006	0.010838	0.16889
OAF	220323	ENSG00000184232	1660.77	748.499	1.0387	0.014041	0.19945
EFNA5	1946	ENSG00000184349	516.306	76.8767	2.2757	1.7e-05	0.0013206
DUSP8	1850	ENSG00000184545	723.049	130.69	2.1847	1.28e-06	0.00014605
APOBR	55911	ENSG00000184730	415.005	163.538	1.1069	0.041197	0.38467
OSBP2	23762	ENSG00000184792	564.426	165.634	1.549	0.00096669	0.029675
FMNL1	752	ENSG00000184922	1080.04	290.734	1.643	0.00063493	0.021295
MAFF	23764	ENSG00000185022	8283.23	1399.16	2.319	2.94e-08	5.81e-06
FAM43A	131583	ENSG00000185112	1551.19	714.254	1.0283	0.0086232	0.14452
TNFAIP2	7127	ENSG00000185215	5010.92	1573.18	1.5226	0.00018214	0.0082002
SOCS1	8651	ENSG00000185338	402.919	141.872	1.2759	0.012707	0.18636
FAM174B	400451	ENSG00000185442	463.726	155.85	1.2394	0.032725	0.33605
GPRIN3	285513	ENSG00000185477	214.364	65.6946	1.3057	0.029506	0.31792
KRT6B	3854	ENSG00000185479	3281.26	1290.83	1.1844	0.010737	0.16823
IRF7	3665	ENSG00000185507	2236.86	697.481	1.4509	0.0030331	0.071189
PMEL	6490	ENSG00000185664	377.095	72.6834	1.4654	0.032534	0.33562
C16orf54	105369277	ENSG00000185905	264.814	27.9552	2.3365	0.00017085	0.0078008
ZNF267	10308	ENSG00000185947	200.247	45.4271	1.6102	0.0080189	0.13766
ZNRF1	84937	ENSG00000186187	962.302	378.792	1.1905	0.0089781	0.14813
CD300E	342510	ENSG00000186407	224.788	65.6946	1.2597	0.049635	0.42404
FCAR	2204	ENSG00000186431	158.25	13.2787	2.0055	0.0038802	0.085185
KPNA4	3840	ENSG00000186432	1422.58	628.991	1.0875	0.0043312	0.092288
GNG2	54331	ENSG00000186469	334.26	119.508	1.1881	0.036378	0.35873
KLK12	43849	ENSG00000186474	133.957	27.2563	1.4788	0.028367	0.31013
INSIG1	3638	ENSG00000186480	9937.5	939.293	3.1015	1.1e-14	8.9e-12
CYP4F3	4051	ENSG00000186529	94.5157	11.8809	1.5767	0.026059	NA
MIR22HG	407004	ENSG00000186594	2021.51	464.056	1.8879	2.3e-05	0.0016511
TNFRSF4	7293	ENSG00000186827	370.075	75.4789	1.6697	0.0075426	0.13138
LILRA5	353514	ENSG00000187116	85.1287	7.68767	1.4265	0.048165	NA
FPR3	2359	ENSG00000187474	173.753	8.38655	1.9249	0.0071713	0.12781
SEMA4D	10507	ENSG00000187764	790.868	333.365	1.1208	0.0092955	0.15236
LCN10	414332	ENSG00000187922	197.636	34.9439	1.6794	0.010744	0.16823
ARL4C	10123	ENSG00000188042	3062.53	1360.02	1.0172	0.035201	0.35223
DCUN1D3	123879	ENSG00000188215	638.911	152.356	1.7969	0.00017615	0.007976
SELL	6402	ENSG00000188404	595.652	129.293	1.6292	0.0083105	0.14045
KRTDAP	388533	ENSG00000188508	1718.58	387.878	1.6996	0.0029968	0.070642
GOLGA8M	653720	ENSG00000188626	89.2082	2.79552	2.2061	0.0019236	NA
RELN	5649	ENSG00000189056	1422.2	252.994	2.031	0.00019586	0.008652
LITAF	9516	ENSG00000189067	3118.71	855.428	1.5469	0.0037434	0.08319
AC016683.6	654433	ENSG00000189223	303.894	52.4159	2.0439	0.0002293	0.0096903
PNRC2	55629	ENSG00000189266	2462.77	1149.66	1.03	0.0031374	0.073162
STK40	83931	ENSG00000196182	1568.1	674.418	1.0973	0.010085	0.16155
SIRPB2	284759	ENSG00000196209	70.4645	6.28991	1.6201	0.023853	NA
LCOR	84458	ENSG00000196233	531.738	223.641	1.0793	0.027816	0.30753
CD55	1604	ENSG00000196352	3479.21	908.542	1.8069	4.47e-07	5.86e-05
SRGAP2B	647135	ENSG00000196369	241.295	78.9733	1.215	0.046564	0.4069
TSC22D2	9819	ENSG00000196428	2593.75	627.593	1.8419	1.65e-05	0.0012892
MME	4311	ENSG00000196549	325.991	56.6092	1.9219	0.0012994	0.037455
MMP1	4312	ENSG00000196611	1298.69	12.5798	5.1092	4.21e-20	1.14e-16
HSH2D	84941	ENSG00000196684	139.699	26.5574	1.5997	0.015581	0.21569
RP4-564F22.2	388796	ENSG00000196756	657.316	279.552	1.0869	0.018865	0.24318
ADA	100	ENSG00000196839	425.483	103.434	1.6134	0.0049325	0.1
ARID5A	10865	ENSG00000196843	6207.35	804.41	2.7731	1.72e-16	1.86e-13
PPTC7	160760	ENSG00000196850	1865.1	617.809	1.4695	0.00012955	0.006202
SERTAD1	29950	ENSG00000197019	2465.39	991.01	1.1829	0.0059259	0.11315
MAFG	4097	ENSG00000197063	1310.38	373.9	1.6548	3.39e-05	0.0022006
LRRC8B	23507	ENSG00000197147	404.147	171.225	1.0516	0.039644	0.37713
SERPINA1	5265	ENSG00000197249	1063.22	64.9957	3.1495	2.89e-08	5.81e-06
C6orf141	135398	ENSG00000197261	666.154	167.032	1.5949	0.0048483	0.09921
PELI1	57162	ENSG00000197329	3325.09	765.971	1.9756	3.38e-08	6.44e-06
MPEG1	219972	ENSG00000197629	337.602	97.1442	1.4625	0.0080091	0.13766
SERPINB2	5055	ENSG00000197632	597.696	194.987	1.3877	0.0051671	0.10284
ERO1L	30001	ENSG00000197930	815.601	359.224	1.0455	0.022779	0.27285
DLGAP2	619343	ENSG00000198010	61.0296	1.39776	1.6988	0.018666	NA
CSF2RA	1438	ENSG00000198223	157.32	16.0742	1.7842	0.011095	0.17151
MYL4	4635	ENSG00000198336	244.336	4.89215	2.5732	0.00025317	0.010541
MAFK	7975	ENSG00000198517	2568.92	811.398	1.5503	1.63e-05	0.001282
C2CD4A	145741	ENSG00000198535	640.372	0.698879	6.245	2.02e-27	1.1e-23
BAZ1A	11177	ENSG00000198604	2923.88	942.788	1.4788	0.00040065	0.01517
ABCA4	24	ENSG00000198691	234.049	19.5686	2.3238	0.00042377	0.015825
EIF1AY	9086	ENSG00000198692	123.948	0	1.9068	0.0082892	0.14031
PNP	4860	ENSG00000198805	3214.27	949.077	1.6503	1.86e-06	0.00020654
R3HDM4	91300	ENSG00000198858	2347.24	1038.53	1.029	0.029732	0.31896
TOP1	7150	ENSG00000198900	1783.56	623.4	1.4035	0.00019127	0.0084838
TGM2	7052	ENSG00000198959	1200.51	342.451	1.6402	7.94e-05	0.0043361
HLA-DRA	3122	ENSG00000204287	9719.9	4435.08	1.061	0.0023157	0.058253
LAYN	143903	ENSG00000204381	369.883	153.054	1.0801	0.034806	0.35001
AIF1	199	ENSG00000204472	249.039	39.8361	2.0053	0.00080226	0.025642
LST1	7940	ENSG00000204482	197.731	32.8473	1.8689	0.0028549	0.068186
SPINK9	643394	ENSG00000204909	148.726	10.4832	1.9257	0.0065197	0.12029
PKHD1L1	93035	ENSG00000205038	2710.35	378.093	2.4015	2.28e-06	0.00024059
ZBTB10	65986	ENSG00000205189	1915.53	440.993	1.8893	1.9e-05	0.001436
GPR56	9289	ENSG00000205336	2497.86	742.908	1.6129	2.6e-05	0.0017858
C2CD4B	388125	ENSG00000205502	13094.8	1046.22	3.3581	1.18e-18	2.14e-15
C17orf107	100130311	ENSG00000205710	67.8436	7.68767	1.483	0.038795	NA
HCP5	10866	ENSG00000206337	1185	496.903	1.1355	0.0067325	0.12258
IGHD	-	ENSG00000211898	362.272	11.8809	2.4453	0.00048045	0.017118
SIPA1	6494	ENSG00000213445	1939.95	675.117	1.4178	9.48e-05	0.0048842
GPSM3	63940	ENSG00000213654	554.556	152.356	1.5778	0.0020171	0.052609
CEBPD	1052	ENSG00000221869	6247.07	2884.97	1.0199	0.010763	0.16829
APOL6	80830	ENSG00000221963	311.556	95.7464	1.2776	0.037107	0.36215
BTBD19	149478	ENSG00000222009	528.799	218.749	1.1176	0.017058	0.22801
LINC00152	112597	ENSG00000222041	212.264	37.7395	1.8919	0.00158	0.043547
RP3-486L4.4	-	ENSG00000224345	99.3233	11.8809	1.5148	0.034067	NA
RP11-290F20.3	-	ENSG00000224397	96.7838	2.09664	2.1698	0.0024408	NA
HSPA7	-	ENSG00000225217	868.112	40.535	3.7348	6.8e-14	4.62e-11
ABC7-42389800N19.1	100288778	ENSG00000226210	457.195	124.4	1.5567	0.0035138	0.079884
AC058791.1	407024	ENSG00000226380	72.9101	9.08542	1.441	0.044559	NA
LTB	4050	ENSG00000227507	538.219	106.23	1.8728	0.00086856	0.027359
RP11-456P18.2	-	ENSG00000229808	125.586	8.38655	2.371	0.00043596	0.016114
AC009299.5	-	ENSG00000232320	69.7941	4.19327	1.8077	0.011657	NA
TTTY15	64595	ENSG00000233864	67.9143	0.698879	1.9622	0.0065437	NA
MIR155HG	406947	ENSG00000234883	188.151	19.5686	2.1237	0.001332	0.037991
RP11-693N9.2	643733	ENSG00000235505	545.104	241.113	1.0183	0.037125	0.36215
NFAM1	150372	ENSG00000235568	230.641	18.8697	2.2507	0.00079505	0.025486
LILRA2	11027	ENSG00000239998	78.8872	5.59103	1.8736	0.0083566	NA
SPRR2A	6700	ENSG00000241794	1569.01	515.773	1.4075	0.0026685	0.065125
PLEKHO2	80301	ENSG00000241839	3031.53	619.207	2.0912	1.95e-07	2.99e-05
HLA-L	3139	ENSG00000243753	242.101	27.2563	2.3018	0.00018261	0.0082002
CTC-484P3.1	-	ENSG00000243806	136.505	6.28991	2.6869	5.88e-05	0.0033729
FCGR2C	-	ENSG00000244682	326.532	19.5686	3.0099	4.96e-07	6.42e-05
NEAT1	693197	ENSG00000245532	17416	5436.58	1.5621	1.9e-05	0.001436
RP11-213H15.3	100505994	ENSG00000248323	465.143	24.4608	3.295	7.41e-09	1.75e-06
MTATP6P1	-	ENSG00000248527	28641.3	685.6	4.9645	5.01e-40	5.45e-36
IQCJ-SCHIP1	-	ENSG00000250588	327.04	60.1036	1.9678	0.00040491	0.015225
hsa-mir-146a	107075116	ENSG00000253522	81.639	4.89215	1.8574	0.0093742	NA
LYN	4067	ENSG00000254087	1421.13	334.064	1.8972	3.94e-06	0.00037888
MGAM	8972	ENSG00000257335	73.3637	5.59103	1.5251	0.034539	NA
RP11-396F22.1	-	ENSG00000257718	150.327	41.9327	1.3017	0.043056	0.39457
CHMP4BP1	-	ENSG00000258469	125.812	29.3529	1.351	0.04582	0.40318
RN7SL1	-	ENSG00000258486	926.592	341.053	1.278	0.0048656	0.09921
RP11-404P21.9	-	ENSG00000258788	70.8091	7.68767	1.5515	0.03014	NA
RP11-145F16.2	-	ENSG00000261050	247.168	67.7912	1.445	0.014503	0.20469
hsa-mir-142	406934	ENSG00000265206	188.535	38.4383	1.6687	0.0076047	0.13209
CTD-3252C9.4	407013	ENSG00000267519	1504.4	484.323	1.5086	8.03e-05	0.0043565
RP11-373L24.1	-	ENSG00000267520	530.398	132.787	1.7291	0.00035311	0.013704
CTB-61M7.2	-	ENSG00000268734	70.1717	4.89215	1.6936	0.018399	NA
RP6-99M1.2	-	ENSG00000270069	1048.59	53.8137	3.7805	3.19e-17	4.34e-14
RP11-359E10.1	-	ENSG00000270607	104.179	16.0742	1.6379	0.016991	NA

## Sheet: Fig.1D
RNA sequencing data
			fold regulation
	p value	Control	HIV+ cART
NLRP3	0.023388	1	1.4162
TLR2	0.00077268	1	2.2045
IRF1	1.25e-06	1	1.8914
IRF8	2.15e-05	1	2.3793
IRF7	0.0030331	1	1.4509
IRF4	0.00013027	1	2.1722
ZBP1	0.028701	1	1.4898
BIRC3	3.14e-06	1	1.9144
IRAK2	2.69e-10	1	2.7177
IL1B	0.0016414	1	1.7179
IL8	1.37e-07	1	2.6554
IL36G	0.0040236	1	1.9426
IL1RN	0.0099165	1	1.0456
SLC11A1	0.00011751	1	2.226
CXCR1	0.01984	1	1.6718
CXCR2	0.0040787	1	1.9945
CXCL16	0.02314	1	1.1964
CXCL1	5.94e-13	1	2.8251
CXCL3	1.88e-07	1	2.3627
CXCL9	0.0002486	1	2.4124
CCL20	0.0054184	1	1.7346
CCL2	0.00091315	1	1.6665
CCL21	9.49e-11	1	2.2703
NFKB1	0.00072166	1	1.2871
NFKBIA	4.4e-09	1	2.169
TRAF1	0.0013206	1	1.6521
BCL10	0.0037036	1	1.3752
RIPK2	0.0076092	1	1.36
TICAM1	0.0026103	1	1.3546
S100A8	7.43e-05	1	1.5054
S100A9	5.38e-07	1	1.7153
MMP1	4.21e-20	1	5.1092
MMP9	0.002234	1	2.0753
MMP10	2.01e-09	1	4.0278

## Sheet: Fig.2A
Fig.2A
HOIL-IL-1b PI restim					HOIL-IL-6 PI restim
	Healthy control	HIV+cART				Healthy control	HIV+cART
Pt-051		578.9			Pt-051		45.9
Pt-052		986.8			Pt-052		67.8
Pt-053	145.7				Pt-053	23.5
Pt-054		1324.9			Pt-054		78.9
Pt-055		521.9			Pt-055		10.6
Pt-056		968.8			Pt-056		189.6
Pt-057		849.4			Pt-057		197.4
Pt-058		196.8			Pt-058		78.9
Pt-059		158.9			Pt-059		243.3
Pt-060	236.8				Pt-060	13.6
Pt-061	334.1				Pt-061	168.9
Pt-062		2319.5			Pt-062		22.6
Pt-063	678.9				Pt-063	21.5
Pt-064	189				Pt-064	33.6
Pt-065	234.1				Pt-065	12.1
Pt-066	387.7				Pt-066	54.8
Pt-067	287.7				Pt-067	16.9
Pt-068	149.4				Pt-068	21.8
Pt-069	698.4				Pt-069	7.2
Pt-070					Pt-070
Pt-071					Pt-071
Pt-072					Pt-072
Pt-073					Pt-073
Pt-074	228.3				Pt-074	3.4
Pt-075					Pt-075
Pt-076		895.4			Pt-076		267.8
Pt-077					Pt-077
Pt-078	1978.7				Pt-078	4.8

## Sheet: Fig.2B
Fig.2B
	s-TLR-2				s-CD14
	Saliva- Cont vs HIV				Saliva- Cont vs HIV
		Healthy control	HIV+cART			Healthy control	HIV+cART
			5870.3				5.8703
			63.12				0.06312
			1275.45				1.27545
		981.5				0.9815
			510.374				0.510374
			119.64				0.11964
			67.62				0.06762
		501.89				0.50189
		47.36				0.04736
			3767.86				3.76786
			1548.18				1.54818
		4079.6				4.0796
		56.3				0.0563
			1247.53				1.24753
		48.97				0.04897
		1153.92				10.7558
			239.2				5.5592
			3193.74				9.86841
			3861.86				9.91535
			17.32				10.7379
		90.78				3.6146
			584.44				10.568
			781.46				1.66114
			729.82				4.44831
			836.36				1.1024
			184.9				9.7567
			2065.5				10.7558
			1137.02				10.5233
			1222.1				9.86841
		714.9				9.91535
		511.04				10.7379
		0				11.0597
			8750.98				10.568
		0				10.8764
			2600.96				9.86995
		0				9.75666
			3019.24				9.94217
			0				0.263
		927.88				0.3566
		509.62				1.1854
		0				0.143
			13685.1				0.7471
			0				0
			15149.1				1.304
		0				0.113
			10861.8				0.317
			11163.4				0.3479
			628.56				1.0544
			3545.44				0.3216
			8295.54				46.2102
			3176.36				82.1108
			5067.4				0.61582
		89.04				1.57374
			21992.1				4.15364
			138.62				2.3832
			1018.98				1.57374
			0				107.404
			12699.3				3.31636
			7441.12				20.1597
		9.84				0.61582
		12484.8				0.15422
			36868.8				7.2461
		10500				1.1883
		319.68				5.3391
		208.04				7.0287
		4026.98				9.3769
		890.68				2.5826
		1285.98				12.6
		13546.5				6.6357
		134.54				1.7204
			12190.9				0.6935
			1672.38				2.3603
			3878.04				6.4214
		1995.04				0.8808
		4614.32

## Sheet: Fig. 2C
RNA sequencing data
			fold regulation
	p value	Control	HIV+ cART
TGFB1	0.0001063	1	1.3
EZH2	0.015003	1	1.1585
IL10	0.005871	1	1.9621
MCL1	3.88e-05	1	1.2971
IL2RG	0.02622	1	1.1482
IL7R	0.011794	1	1.3604
SOCS1	0.012707	1	1.2759
IRF8	2.15e-05	1	2.3793
FOXO1	0.0028352	1	1.1411
CXCR4	0.0042046	1	1.4547
CCR7	0.00058895	1	1.8672
HIF1A	7.91e-06	1	1.9281
PDL1	0.00073084	1	1.9767

## Sheet: Fig.5B
Fig.5B
IL-1b ELISA
Uninfected					HIV					HIV+Efa.					HIV+Efa. + PG-LPS					HIV+Efa. + HKGT
12.02	3.64	12.26			32.06	21.82	30.76			25.36	10.22	23.26			43.7	31.62	47.78			51	36.38	46.5
AREG ELISA
Uninfected					HIV					HIV+Efa.					HIV+Efa. + PG-LPS					HIV+Efa. + HKGT
20.1	20.98	7.36			31.46	41.44	32.67			31.58	22.8	20.3			97.2	75.36	139.54			142.5	135.02	159.8

## Sheet: Fig.5F
Fig.5F
AREG ELISA
HIV					HIV+Efa.					-					+ Anakinra					+ LY294002					+ Nigericin
58	69	63			34	30	22			145	169	139			46	39	81			12	11.2	21			89	101	78

## Sheet: Fig.8K
Fig.8K
	Healthy control	HIV+cART
AREG ELISA-SALIVA
		258.4
		297.2
		406.7
	50.7
		22.3
		8.3
		114.8
	6.81
	40.3
		17.5
		148.1
	152.2
	17.8
		35.5
	7.9
	221.6
		170.1
		599.1
		260.7
		172.1
	92.9
		6.8
		102.712
		42.944
		31.72
		152.56
		240.624
		89.84
		186.708
	25.94
	46.76
	63.476
		54.668
	56.504
		0
	90.756
		18.88
		216.184
	143.884
	172.156
	61.164
		93.528
		105.94
		263.228
	47.84
		230.784
		638.748
		772.372
		94.864
		69.776
	104.088
		188.236
		202.364
		18.508
		140.796
		70.196
		49.58
	230.564
		466.744
	3.464
	18.156
	116.888
	156.292
	145.964
	167.272
	36.98
		413.1

## Sheet: Fig.8L
Fig.8L
CD4 hyperactivation		PD-1highIFN-γ+FOXP3
8.8		1.4
10.6		6.3
11.8		3.5
10.5		6.1
12.5		7.9
19.3		4.4
9.9		2.1
26.6		9.6
8.7		2.5
16.1		7.8
15.4		8.8
10.3		7.9
23.5		13.3
20.1		7.1
12.3		4.7
19.9		8.7
22.8		8.9
25.5		12.4
22.3		11.6
21.4		11.1

[truncated: 4 more sheets: Fig.8M, Supp.fig.3, Supp.Fig.11, Supp.table 1]
